# Supplementary material for: Cell integrity limits ploidy in budding yeast
Source: G3 (Bethesda). 2025 Jan 13;15(2):jkae286. doi: 10.1093/g3journal/jkae286 (PMC11797008; doi:10.1093/g3journal/jkae286)
Supplement: jkae286_Supplementary_Data [file jkae286_supplementary_data.zip]

Archive with 15 entries (15 files):
- Figure_S10_G3-2024-405275.pdf
- Figure_S1_G3-2024-405275.pdf
- Figure_S2_G3-2024-405275.pdf
- Figure_S3_G3-2024-405275.pdf
- Figure_S4_G3-2024-405275.pdf
- Figure_S5_G3-2024-405275.pdf
- Figure_S6_G3-2024-405275.pdf
- Figure_S7_G3-2024-405275.pdf
- Figure_S8_G3-2024-405275.pdf
- Figure_S9_G3-2024-405275.pdf
- Supplementary_Data_G3-2024-405275.xlsx
- Supplementary_Legends_G3-2024-405275.docx
- Table_S1_G3-2024-405275.docx
- Table_S2_G3-2024-405275.docx
- Table_S3_G3-2024-405275.docx
