# Supplementary material for: Cell integrity limits ploidy in budding yeast
Source: G3 (Bethesda). 2025 Jan 13;15(2):jkae286. doi: 10.1093/g3journal/jkae286 (PMC11797008; doi:10.1093/g3journal/jkae286)
Supplement: jkae286_Supplementary_Data [file jkae286_supplementary_data.zip › Supplementary_Data_G3-2024-405275.xlsx]

## Sheet: Sheet2
gene_systematic	gene_standard	gene_name_description	mad1bub2_log2FC_perunitDNA	mad1bub2_pvalue	mad1bub2_logFC_standarderror	mad1bub2_teststatistic	cdc241swe1_log2FC_perunitDNA	cdc241swe1_pvalue	cdc241swe1_logFC_standarderror	cdc241swe1_teststatistic	max_pval
YGR166W	TRS65	TRapp Subunit	5.03005e-06	3.7454e-34	4.12814e-07	12.1848	5.56655e-06	4.66974e-18	6.42702e-07	8.66116	4.66974e-18
YIL109C	SEC24	SECretory	2.94472e-06	4.83716e-17	3.50956e-07	8.39059	3.70023e-06	7.92284e-15	4.76293e-07	7.76881	7.92284e-15
YBR295W	PCA1	P-type Cation-transporting ATPase	4.69947e-06	2.18688e-14	6.15183e-07	7.63913	7.68745e-06	5.59992e-14	1.02266e-06	7.51711	5.59992e-14
YBR244W	GPX2	Glutathione PeroXidase	-4.07498e-06	2.03682e-12	5.79496e-07	-7.03194	-9.74269e-06	7.77206e-16	1.20911e-06	-8.05774	2.03682e-12
YGR060W	ERG25	ERGosterol biosynthesis	-3.73298e-06	1.07641e-15	4.65586e-07	-8.01782	-1.48887e-05	2.21285e-12	2.12079e-06	-7.02037	2.21285e-12
YCR073C	SSK22	Suppressor of Sensor Kinase	4.70123e-06	2.88248e-12	6.73207e-07	6.98334	9.33277e-06	1.79332e-19	1.03408e-06	9.02522	2.88248e-12
YLR056W	ERG3	ERGosterol biosynthesis	-3.87305e-06	1.31747e-13	5.23074e-07	-7.4044	-6.33091e-06	8.78474e-12	9.27588e-07	-6.82513	8.78474e-12
YMR015C	ERG5	ERGosterol biosynthesis	-3.82032e-06	1.01321e-11	5.6143e-07	-6.80461	-7.60574e-06	2.25533e-12	1.08379e-06	-7.01771	1.01321e-11
YGL038C	OCH1	Outer CHain elongation	-3.18549e-06	1.01356e-16	3.83647e-07	-8.30319	-6.6466e-06	2.24218e-11	9.93614e-07	-6.68931	2.24218e-11
YOR264W	DSE3	Daughter Specific Expression	-4.52564e-06	1.32248e-15	5.66237e-07	-7.99248	-5.17494e-06	3.73883e-11	7.82413e-07	-6.61407	3.73883e-11
YNR065C			6.59792e-06	1.22534e-10	1.02513e-06	6.43616	9.27217e-06	2.66095e-15	1.17282e-06	7.90586	1.22534e-10
YNR066C			6.08235e-06	1.89631e-10	9.54916e-07	6.36951	1.05763e-05	7.20078e-13	1.47394e-06	7.17557	1.89631e-10
YGR091W	PRP31	Pre-mRNA Processing	-2.15689e-06	3.84317e-13	2.97052e-07	-7.26097	-1.18774e-05	1.92527e-10	1.86541e-06	-6.36719	1.92527e-10
YNL294C	RIM21	Regulator of IME2	2.51225e-06	4.11683e-17	2.98739e-07	8.40952	3.47979e-06	4.93379e-10	5.59344e-07	6.2212	4.93379e-10
YOL159C	CSS3	Condition Specific Secretion	3.7802e-06	1.11925e-11	5.56708e-07	6.79027	6.82442e-06	2.61595e-09	1.14618e-06	5.95405	2.61595e-09
YFR010W	UBP6	UBiquitin-specific Protease	-1.55649e-06	2.74899e-09	2.61775e-07	-5.94593	-3.30906e-06	2.38907e-10	5.2243e-07	-6.33399	2.74899e-09
YHR005C	GPA1	G Protein Alpha subunit	-2.22348e-06	3.20669e-09	3.75547e-07	-5.92065	-6.05064e-06	4.03407e-13	8.34063e-07	-7.25441	3.20669e-09
YPL158C	AIM44	Altered Inheritance rate of Mitochondria	-4.07041e-06	5.06344e-09	6.96382e-07	-5.84507	-6.83123e-06	2.15945e-11	1.02038e-06	-6.69481	5.06344e-09
YCL063W	VAC17	VACuole related	-3.01472e-06	1.76892e-11	4.48358e-07	-6.72393	-3.4558e-06	6.39072e-09	5.95192e-07	-5.8062	6.39072e-09
YDR026C	NSI1	NTS1 SIlencing protein 1	1.47459e-06	1.39263e-08	2.59871e-07	5.67429	2.91526e-06	1.06728e-08	5.09689e-07	5.71967	1.39263e-08
YPL028W	ERG10	ERGosterol biosynthesis	-2.83708e-06	3.05442e-11	4.27018e-07	-6.64392	-3.30247e-06	2.17781e-08	5.90018e-07	-5.59725	2.17781e-08
YJL157C	FAR1	Factor ARrest	-3.99348e-06	2.69893e-08	7.18261e-07	-5.55992	-1.21929e-05	7.4553e-20	1.33682e-06	-9.12083	2.69893e-08
YCR100C	EMA35	Efficient Mitochondria targeting-Associated protein	5.45116e-06	2.74221e-08	9.80928e-07	5.55715	1.08334e-05	1.60999e-23	1.08393e-06	9.99456	2.74221e-08
YIR001C	SGN1	Slower Growth on Non-fermentable carbon sources	3.90287e-06	2.69036e-22	4.01876e-07	9.71162	3.6743e-06	2.89447e-08	6.6231e-07	5.5477	2.89447e-08
YPL061W	ALD6	ALdehyde Dehydrogenase	-4.18998e-06	6.39404e-08	7.74857e-07	-5.40742	-1.45428e-05	4.82936e-50	9.77704e-07	-14.8745	6.39404e-08
YDR420W	HKR1	Hansenula mrakii Killer toxin Resistant	2.68849e-06	7.26211e-08	4.99296e-07	5.38456	4.89124e-06	1.42845e-08	8.62661e-07	5.66994	7.26211e-08
YCR099C			5.37167e-06	8.47517e-08	1.00279e-06	5.35671	1.27464e-05	6.01232e-31	1.1019e-06	11.5676	8.47517e-08
YGR113W	DAM1	Duo1 And Mps1 interacting	-1.83137e-06	6.07721e-08	3.38109e-07	-5.41651	-7.71892e-06	8.77564e-08	1.44268e-06	-5.35041	8.77564e-08
YJL130C	URA2	URAcil requiring	2.0501e-06	1.75681e-07	3.92486e-07	5.22339	1.04722e-05	1.08742e-37	8.16107e-07	12.8318	1.75681e-07
YBR157C	ICS2	Increased Copper Sensitivity	-5.28741e-06	1.00129e-10	8.17629e-07	-6.46676	-6.69386e-06	1.8919e-07	1.2849e-06	-5.20966	1.8919e-07
YOL104C	NDJ1	NonDisJunction	3.79793e-06	3.21835e-07	7.43208e-07	5.11019	-8.86384e-06	3.78123e-08	1.61138e-06	-5.50078	3.21835e-07
YPR195C			3.39264e-06	3.26211e-07	6.64228e-07	5.10764	9.5565e-06	6.8817e-10	1.54917e-06	6.16878	3.26211e-07
YCR101C			4.69052e-06	5.18181e-07	9.34467e-07	5.01946	9.59141e-06	2.79364e-13	1.31318e-06	7.30399	5.18181e-07
YKR039W	GAP1	General Amino acid Permease	-5.33083e-06	5.55552e-07	1.06488e-06	-5.00606	1.52832e-05	7.51295e-19	1.7236e-06	8.86702	5.55552e-07
YOR071C	NRT1	Nicotinamide Riboside Transporter	-2.69202e-06	7.47107e-07	5.43985e-07	-4.9487	-7.71405e-06	4.42716e-07	1.52765e-06	-5.04961	7.47107e-07
YDL210W	UGA4	Utilization of GAba	-5.66533e-06	9.92547e-07	1.15782e-06	-4.89311	1.13292e-05	8.60214e-16	1.40817e-06	8.04532	9.92547e-07
YER077C	MRX1	Mitochondrial oRganization of gene eXpression (MIOREX)	2.52681e-06	1.04613e-06	5.17497e-07	4.88276	4.18668e-06	8.39699e-07	8.49932e-07	4.92591	1.04613e-06
YBR239C	ERT1	Ethanol Regulated Transcription factor	2.63925e-06	1.01651e-08	4.60768e-07	5.72795	4.79737e-06	1.26521e-06	9.9014e-07	4.84514	1.26521e-06
YML126C	ERG13	ERGosterol biosynthesis	-1.56367e-06	1.53884e-06	3.25349e-07	-4.80612	-4.64514e-06	1.82616e-11	6.91314e-07	-6.71929	1.53884e-06
YJR052W	RAD7	RADiation sensitive	2.56897e-06	1.21606e-11	3.78999e-07	6.77829	4.02615e-06	1.74749e-06	8.4218e-07	4.78063	1.74749e-06
YNL156C	NSG2		-1.34621e-06	2.1287e-06	2.83962e-07	-4.74081	-2.95612e-06	2.17278e-09	4.93976e-07	-5.98433	2.1287e-06
YGR044C	RME1	Regulator of MEiosis	-4.89149e-06	3.10502e-24	4.8162e-07	-10.1563	-8.98587e-06	2.71779e-06	1.91553e-06	-4.69107	2.71779e-06
YLL029W	FRA1	Fe Repressor of Activation	1.70475e-06	8.22391e-09	2.95768e-07	5.7638	2.77561e-06	3.03981e-06	5.94589e-07	4.66811	3.03981e-06
YDR351W	SBE2	Suppressor of BEm4	2.46155e-06	5.07685e-16	3.03534e-07	8.10964	3.34926e-06	3.50203e-06	7.21988e-07	4.63894	3.50203e-06
YBR291C	CTP1	Citrate Transport Protein	2.34904e-06	7.56776e-07	4.74919e-07	4.9462	4.23366e-06	3.56624e-06	9.13376e-07	4.63518	3.56624e-06
YML085C	TUB1	TUBulin	-1.24681e-06	5.38113e-07	2.48756e-07	-5.0122	-1.78269e-06	3.87249e-06	3.86022e-07	-4.61811	3.87249e-06
YPL175W	SPT14	SuPpressor of Ty	3.67415e-06	1.22303e-28	3.30937e-07	11.1023	3.62456e-06	6.10704e-06	8.01425e-07	4.52265	6.10704e-06
YIR028W	DAL4	Degradation of Allantoin	5.76649e-06	6.16871e-06	1.27562e-06	4.52052	1.01065e-05	7.20279e-08	1.87643e-06	5.38604	6.16871e-06
YGR040W	KSS1	Kinase Suppressor of Sst2 mutations	2.18734e-06	9.68607e-11	3.37982e-07	6.47177	-9.95082e-06	6.34154e-06	2.20411e-06	-4.51467	6.34154e-06
YMR182C	RGM1		3.11274e-06	2.35727e-06	6.59465e-07	4.7201	-4.77852e-06	7.45834e-06	1.06659e-06	-4.48017	7.45834e-06
YDR155C	CPR1	Cyclosporin A-sensitive Proline Rotamase	-2.64556e-06	1.44222e-18	3.00834e-07	-8.79408	-5.53154e-06	7.9262e-06	1.23827e-06	-4.46717	7.9262e-06
YNL142W	MEP2		-7.23437e-06	8.69542e-06	1.62669e-06	-4.44731	1.46086e-05	1.32392e-10	2.27392e-06	6.4244	8.69542e-06
YJR009C	TDH2	Triose-phosphate DeHydrogenase	-4.71198e-06	1.52728e-08	8.32731e-07	-5.65847	-6.98984e-06	8.85046e-06	1.57305e-06	-4.44351	8.85046e-06
YJL102W	MEF2	Mitochondrial Elongation Factor	-2.99357e-06	9.06361e-06	6.74472e-07	-4.43839	-5.30493e-06	1.23901e-09	8.73223e-07	-6.07511	9.06361e-06
YML076C	WAR1	Weak Acid Resistance	1.75405e-06	7.91067e-09	3.03977e-07	5.77035	2.42202e-06	9.34958e-06	5.46521e-07	4.43169	9.34958e-06
YPL008W	CHL1	CHromosome Loss	9.71606e-07	9.9209e-06	2.19876e-07	4.41889	3.72228e-06	3.29801e-09	6.29185e-07	5.91603	9.9209e-06
YPL264C			3.15248e-06	1.05455e-05	7.1555e-07	4.40568	9.58123e-06	2.2819e-07	1.85153e-06	5.17477	1.05455e-05
YAL022C	FUN26	Function Unknown Now	-1.97001e-06	1.14308e-05	4.48936e-07	-4.38817	-4.58996e-06	3.39526e-08	8.31555e-07	-5.51973	1.14308e-05
YGR211W	ZPR1	Zinc finger PRotein	-1.94641e-06	1.14667e-05	4.43627e-07	-4.38749	-5.51175e-06	4.77763e-09	9.41418e-07	-5.85474	1.14667e-05
YLR375W	STP3	protein with similarity to Stp1p	2.28363e-06	1.23539e-05	5.22421e-07	4.37125	4.51987e-06	3.82672e-06	9.78204e-07	4.62058	1.23539e-05
YEL009C	GCN4	General Control Nonderepressible	2.043e-06	1.26185e-05	4.67869e-07	4.36662	4.25083e-06	3.48071e-16	5.2123e-07	8.15538	1.26185e-05
YOR229W	WTM2	WD repeat containing Transcriptional Modulator	-2.38018e-06	7.48234e-08	4.42479e-07	-5.37919	-3.80242e-06	1.27047e-05	8.71089e-07	-4.36513	1.27047e-05
YOL002C	IZH2	Implicated in Zinc Homeostasis	3.04987e-06	1.54326e-05	7.05593e-07	4.32242	4.23348e-06	1.46945e-05	9.76983e-07	4.33322	1.54326e-05
YDL188C	PPH22	Protein PHosphatase	-8.54466e-07	1.6962e-05	1.98642e-07	-4.30153	-3.26462e-06	3.77377e-14	4.31339e-07	-7.56856	1.6962e-05
YNL293W	MSB3	Multicopy Suppressor of Bud Emergence	3.36457e-06	5.88623e-14	4.47977e-07	7.51059	3.44634e-06	1.75708e-05	8.02647e-07	4.29372	1.75708e-05
YKL150W	MCR1	Mitochondrial NADH-Cytochrome b5 Reductase	-2.82593e-06	1.90209e-05	6.60869e-07	-4.27608	-7.34982e-06	1.76712e-18	8.37945e-07	-8.77124	1.90209e-05
YOR271C	FSF1	Fungal SideroFlexin 1	-2.32915e-06	5.01872e-06	5.10331e-07	-4.564	-3.77904e-06	1.93578e-05	8.84572e-07	-4.27217	1.93578e-05
YKR011C			-2.57466e-06	2.18434e-05	6.06493e-07	-4.24516	-5.50108e-06	1.62083e-07	1.05017e-06	-5.23828	2.18434e-05
YDR022C	ATG31	AuTophaGy related	-3.12455e-06	2.40743e-06	6.62569e-07	-4.71582	5.46735e-06	2.27236e-05	1.2906e-06	4.2363	2.27236e-05
YHR190W	ERG9	ERGosterol biosynthesis	-1.12358e-06	5.81131e-06	2.47858e-07	-4.53314	-3.18743e-06	2.36744e-05	7.54049e-07	-4.22708	2.36744e-05
YHL028W	WSC4	cell Wall integrity and Stress response Component	-3.29615e-06	2.41081e-05	7.80525e-07	-4.22299	6.11159e-06	3.07273e-07	1.19392e-06	5.11893	2.41081e-05
YNL300W	TOS6		3.22438e-06	2.51052e-05	7.65185e-07	4.21385	1.08562e-05	2.52377e-05	2.57705e-06	4.21266	2.52377e-05
YIR033W	MGA2	Multicopy suppressor of GAm1 (snf2)	2.14339e-06	2.55186e-05	5.09099e-07	4.21016	2.41749e-06	4.24912e-06	5.25678e-07	4.59881	2.55186e-05
YDR540C	IRC4	Increased Recombination Centers	3.38365e-06	1.98165e-07	6.50571e-07	5.20105	4.34599e-06	2.6906e-05	1.03521e-06	4.19819	2.6906e-05
YPR196W			2.11353e-06	2.76915e-05	5.04222e-07	4.19166	3.12514e-06	5.07629e-06	6.85097e-07	4.56161	2.76915e-05
YHR007C	ERG11	ERGosterol biosynthesis	-2.23176e-06	2.83778e-05	5.33134e-07	-4.18611	-4.30102e-06	9.52536e-06	9.71394e-07	-4.42768	2.83778e-05
YGL009C	LEU1	LEUcine biosynthesis	-2.43992e-06	8.3802e-06	5.47652e-07	-4.45523	-5.15881e-06	3.05541e-05	1.23733e-06	-4.1693	3.05541e-05
YIL023C	YKE4	Yeast ortholog of mouse KE4	6.42603e-06	4.96089e-20	7.0116e-07	9.16487	4.91423e-06	3.21795e-05	1.18203e-06	4.15747	3.21795e-05
YBL060W	YEL1	Yeast EFA6-Like	2.1142e-06	5.89557e-07	4.23296e-07	4.99461	3.56937e-06	3.40546e-05	8.6123e-07	4.14451	3.40546e-05
YMR295C			1.99613e-06	3.41326e-05	4.81693e-07	4.14398	3.55685e-06	1.142e-06	7.31044e-07	4.86544	3.41326e-05
YLR214W	FRE1	Ferric REductase	-2.47476e-06	2.93107e-05	5.92224e-07	-4.17876	-4.66864e-06	3.51756e-05	1.12849e-06	-4.13708	3.51756e-05
YGR260W	TNA1	Transporter of Nicotinic Acid	-2.81288e-06	3.52652e-05	6.80016e-07	-4.13649	-5.3921e-06	1.5227e-05	1.24662e-06	-4.32538	3.52652e-05
YBL041W	PRE7	PRoteinase yscE	-8.66786e-07	3.61106e-05	2.09822e-07	-4.13105	-2.37554e-06	1.52658e-05	5.4928e-07	-4.32482	3.61106e-05
YIL117C	PRM5	Pheromone-Regulated Membrane protein	2.08861e-06	6.57115e-06	4.63401e-07	4.50713	-2.93884e-06	3.7241e-05	7.12626e-07	-4.12396	3.7241e-05
YBL061C	SKT5		1.59641e-06	5.69542e-08	2.941e-07	5.42811	3.40271e-06	3.83939e-05	8.26514e-07	4.11694	3.83939e-05
YOR230W	WTM1	WD repeat containing Transcriptional Modulator	-2.04985e-06	2.92435e-08	3.69614e-07	-5.54591	-3.14022e-06	4.06978e-05	7.65258e-07	-4.10348	4.06978e-05
YOR238W			1.53412e-06	3.27895e-06	3.2974e-07	4.65253	2.76909e-06	4.28051e-05	6.76744e-07	4.09179	4.28051e-05
YPR158C-D			-3.21426e-06	2.76837e-05	7.6681e-07	-4.19173	-5.35665e-06	4.37613e-05	1.31076e-06	-4.08667	4.37613e-05
YOR003W	YSP3	Yeast Subtilisin-like Protease III	2.41568e-06	4.43626e-05	5.91572e-07	4.0835	5.53074e-06	9.99048e-14	7.43276e-07	7.44103	4.43626e-05
YJR006W	POL31	POLymerase	1.07235e-06	6.83058e-07	2.15932e-07	4.96612	1.604e-06	4.4506e-05	3.92872e-07	4.08275	4.4506e-05
YIL108W			3.44732e-06	2.89609e-07	6.71981e-07	5.13009	2.90151e-06	4.71372e-05	7.13009e-07	4.06939	4.71372e-05
YPL071C			2.69486e-06	4.67664e-15	3.43937e-07	7.83532	4.08801e-06	4.74048e-05	1.0049e-06	4.06807	4.74048e-05
YPL070W	MUK1	coMpUtationally-linked to Kap95	1.50772e-06	5.37006e-05	3.73299e-07	4.03891	3.0291e-06	3.12461e-05	7.27418e-07	4.16419	5.37006e-05
YBR039W	ATP3	ATP synthase	-2.06386e-06	5.50759e-05	5.11746e-07	-4.03297	-3.93611e-06	1.627e-07	7.51514e-07	-5.23757	5.50759e-05
YGR177C	ATF2	AcetylTransFerase	-2.72602e-06	6.00065e-05	6.79334e-07	-4.01279	-5.61462e-06	1.982e-13	7.63894e-07	-7.35	6.00065e-05
YBL032W	HEK2	HEterogeneous nuclear rnp K-like gene	-1.84422e-06	4.90459e-05	4.54228e-07	-4.06013	-1.854e-06	6.15939e-05	4.62735e-07	-4.00662	6.15939e-05
YNR055C	HOL1	HistidinOl	1.41188e-06	1.52381e-08	2.49499e-07	5.65886	1.67058e-06	6.47225e-05	4.18178e-07	3.9949	6.47225e-05
YMR103C			3.77914e-06	7.06783e-05	9.5097e-07	3.97399	8.24805e-06	2.69117e-10	1.30598e-06	6.3156	7.06783e-05
YOR344C	TYE7	Ty1-mediated Expression	-1.45229e-06	7.57672e-05	3.66981e-07	-3.95741	-3.75396e-06	3.13252e-08	6.78362e-07	-5.53386	7.57672e-05
YJL128C	PBS2	Polymyxin B Sensitivity	9.69561e-07	7.70577e-05	2.45249e-07	3.95337	3.15304e-06	5.64565e-17	3.766e-07	8.3724	7.70577e-05
YHR039C	MSC7	Meiotic Sister-Chromatid recombination	-2.71608e-06	1.12142e-11	4.00012e-07	-6.78999	-3.97551e-06	8.06878e-05	1.00841e-06	-3.94235	8.06878e-05
YBR069C	TAT1	Tyrosine and tryptophan Amino acid Transporter	-2.7931e-06	2.63915e-07	5.42609e-07	-5.14755	-4.05744e-06	8.35662e-05	1.0314e-06	-3.93394	8.35662e-05
YIL111W	COX5B	Cytochrome c OXidase	2.26778e-06	8.40079e-05	5.76653e-07	3.93267	4.66268e-06	3.04066e-07	9.10518e-07	5.12091	8.40079e-05
YKL101W	HSL1	Histone Synthetic Lethal	2.1838e-06	9.15055e-05	5.58221e-07	3.91208	2.785e-06	4.00407e-05	6.7807e-07	4.10724	9.15055e-05
YOR127W	RGA1	Rho GTPase Activating Protein	2.47393e-06	2.04106e-07	4.76162e-07	5.19556	2.24611e-06	9.25996e-05	5.74569e-07	3.90921	9.25996e-05
YJL099W	CHS6	CHitin Synthase-related	2.89958e-06	1.65686e-08	5.13703e-07	5.64447	3.10161e-06	9.47954e-05	7.94562e-07	3.90354	9.47954e-05
YOL029C			1.36875e-06	9.79277e-05	3.51351e-07	3.89567	5.66309e-06	7.47762e-19	6.38631e-07	8.86754	9.79277e-05
YLR113W	HOG1	High Osmolarity Glycerol response	8.96197e-07	9.86345e-05	2.30152e-07	3.89393	-3.47943e-06	8.36339e-09	6.03966e-07	-5.76097	9.86345e-05
YLR153C	ACS2	Acetyl CoA Synthetase	-1.27788e-06	9.99097e-05	3.28436e-07	-3.89081	-4.23751e-06	1.09331e-07	7.97951e-07	-5.31049	9.99097e-05
YGL049C	TIF4632	Translation Initiation Factor	1.39294e-06	0.00010245	3.5857e-07	3.88472	1.72689e-06	1.57695e-05	3.99961e-07	4.31766	0.00010245
YDR181C	SAS4	Something About Silencing	1.13551e-06	0.00010397	2.9257e-07	3.88114	2.46035e-06	2.58851e-05	5.84831e-07	4.20694	0.00010397
YPL167C	REV3	REVersionless	2.13518e-06	8.05046e-13	2.98197e-07	7.16029	2.54292e-06	0.000106822	6.56312e-07	3.87455	0.000106822
YBR001C	NTH2	Neutral TreHalase	2.35492e-06	3.50502e-09	3.98733e-07	5.90601	3.84646e-06	0.000107722	9.93273e-07	3.87251	0.000107722
YBR302C	COS2	COnserved Sequence	-1.60005e-06	0.000110298	4.13799e-07	-3.86674	-2.31824e-06	7.5315e-05	5.85587e-07	-3.95884	0.000110298
YPR145C-A			-3.32787e-06	1.82958e-05	7.76681e-07	-4.28473	-8.46145e-06	0.000122047	2.20237e-06	-3.84198	0.000122047
YKL148C	SDH1	Succinate DeHydrogenase	-3.08245e-06	0.000124561	8.03355e-07	-3.83697	-3.91481e-06	9.98582e-05	1.00614e-06	-3.89094	0.000124561
YIL083C	CAB2	Coenzyme A Biosynthesis	-1.25838e-06	2.69277e-05	2.99758e-07	-4.198	-2.2067e-06	0.000125755	5.75467e-07	-3.83463	0.000125755
YMR124W	EPO1	Endoplasmic reticulum POlarization	3.53498e-06	1.19239e-08	6.20084e-07	5.70081	3.69679e-06	0.000125898	9.64126e-07	3.83435	0.000125898
YLR030W			6.99595e-06	1.64388e-12	9.90679e-07	7.06178	6.53439e-06	0.000130021	1.7077e-06	3.82642	0.000130021
YOR313C	SPS4	SPorulation Specific trancript	-5.98184e-06	6.17622e-08	1.10496e-06	-5.41362	-5.94511e-06	0.000144386	1.56428e-06	-3.80053	0.000144386
YGR061C	ADE6	ADEnine requiring	8.97233e-07	0.000161304	2.37804e-07	3.77299	-5.6711e-06	5.52999e-06	1.24815e-06	-4.54361	0.000161304
YGR180C	RNR4	RiboNucleotide Reductase	-2.14186e-06	1.44522e-12	3.02538e-07	-7.07965	-2.92255e-06	0.000166094	7.76101e-07	-3.76568	0.000166094
YMR042W	ARG80	ARGinine requiring	3.12649e-06	4.46893e-08	5.7144e-07	5.47124	4.65498e-06	0.00017341	1.23971e-06	3.7549	0.00017341
YPR139C	LOA1	Lysophosphatidic acid: Oleoyl-CoA Acyltransferase	-2.08057e-06	0.000188114	5.57126e-07	-3.73447	-3.10694e-06	2.10434e-06	6.55039e-07	-4.74314	0.000188114
YGR053C	MCO32	Mitochondrial Class One protein of 32 kDa	-3.56191e-06	0.000192332	9.55223e-07	-3.72888	-1.02206e-05	9.11239e-08	1.91268e-06	-5.34359	0.000192332
YOR065W	CYT1	CYTochrome c1	-3.4898e-06	0.000197729	9.3764e-07	-3.7219	-5.34838e-06	4.06176e-07	1.05573e-06	-5.06604	0.000197729
YDR036C	EHD3		-1.27233e-06	0.000201658	3.42306e-07	-3.71693	-3.21325e-06	1.21542e-09	5.28653e-07	-6.0782	0.000201658
YBR093C	PHO5	PHOsphate metabolism	-3.87921e-06	0.000216919	1.04887e-06	-3.69845	1.90075e-05	2.81019e-08	3.42301e-06	5.55287	0.000216919
YKL152C	GPM1	Glycerate PhosphoMutase	-2.21953e-06	0.000221991	6.01077e-07	-3.69258	-4.90421e-06	0.000135493	1.28508e-06	-3.81625	0.000221991
YPR147C			-1.6446e-06	0.000162087	4.36026e-07	-3.77178	-2.37166e-06	0.000224448	6.42766e-07	-3.68978	0.000224448
YBR199W	KTR4	Kre Two Related	-1.24299e-06	3.54839e-05	3.00598e-07	-4.13508	-3.25294e-06	0.000224589	8.81647e-07	-3.68962	0.000224589
YLR010C	TEN1	TElomeric pathways with STn1	3.71871e-06	1.41517e-07	7.06541e-07	5.26327	3.98837e-06	0.000227443	1.08191e-06	3.68641	0.000227443
YKL116C	PRR1	Pheromone Response Regulator	-9.24228e-07	7.82093e-05	2.33992e-07	-3.94982	-3.98093e-06	0.000240248	1.084e-06	-3.67244	0.000240248
YMR104C	YPK2	Yeast Protein Kinase	3.47065e-06	2.86051e-06	7.41499e-07	4.68059	4.11368e-06	0.000243558	1.12122e-06	3.66894	0.000243558
YIR030C	DCG1	Dal80p-Controlled Gene	-4.1076e-06	3.21191e-09	6.93807e-07	-5.92038	-2.96591e-06	0.000258381	8.11731e-07	-3.65381	0.000258381
YBR255W	MTC4	Maintenance of Telomere Capping	1.18169e-06	0.000267979	3.24245e-07	3.64444	2.1033e-06	3.41609e-05	5.07579e-07	4.14379	0.000267979
YGL094C	PAN2	Poly(A)-binding protein-dependent poly(A) riboNuclease	8.99816e-07	0.000273081	2.47231e-07	3.63958	2.57357e-06	3.91727e-06	5.57566e-07	4.61572	0.000273081
YOR111W			-2.19408e-06	2.20469e-08	3.92142e-07	-5.59512	3.89314e-06	0.000276711	1.07067e-06	3.63618	0.000276711
YHR216W	IMD2	IMP Dehydrogenase	2.72054e-06	0.000282002	7.49193e-07	3.6313	-9.19162e-06	1.8386e-18	1.04846e-06	-8.76677	0.000282002
YLL003W	SFI1	Suppressor of Fermentation Induced loss of stress resistance	1.92047e-06	2.50118e-08	3.4459e-07	5.57319	2.07783e-06	0.000285287	5.72672e-07	3.62831	0.000285287
YPL110C	GDE1	GlycerophosphoDiEsterase	2.54434e-06	3.5857e-06	5.49054e-07	4.63406	3.91302e-06	0.000297611	1.08173e-06	3.61737	0.000297611
YNL219C	ALG9	Asparagine-Linked Glycosylation	-2.3723e-06	8.73511e-05	6.04673e-07	-3.92328	-3.36104e-06	0.000302348	9.3019e-07	-3.61328	0.000302348
YDR405W	MRP20	Mitochondrial Ribosomal Protein	1.20075e-06	0.000324774	3.34035e-07	3.59469	1.92281e-06	8.63825e-05	4.89767e-07	3.92597	0.000324774
YOR299W	BUD7	BUD site selection	1.03637e-06	0.000260567	2.8381e-07	3.65164	-2.69575e-06	0.000328243	7.50502e-07	-3.59193	0.000328243
YFR021W	ATG18	AuTophaGy related	-1.44143e-06	1.34036e-05	3.31104e-07	-4.35341	2.13516e-06	0.000331199	5.94821e-07	3.58959	0.000331199
YKL145W	RPT1	Regulatory Particle Triple-A protein, or Regulatory Particle Triphosphatase	-1.57185e-06	4.57641e-06	3.4295e-07	-4.58332	-2.12118e-06	0.000334046	5.91293e-07	-3.58736	0.000334046
YFL021W	GAT1		-1.65257e-06	0.000336902	4.6095e-07	-3.58514	2.96091e-06	0.000267632	8.12372e-07	3.64477	0.000336902
YNL328C	MDJ2	Mitochondrial DnaJ homolog	-3.68776e-06	0.000152893	9.73969e-07	-3.78632	-4.44809e-06	0.000348065	1.24366e-06	-3.57662	0.000348065
YHR214W-A			-2.876e-06	3.36167e-06	6.18843e-07	-4.64739	-8.20427e-06	0.000354155	2.29677e-06	-3.57208	0.000354155
YPL067C	HTC1	Histidine Triad with Channel	2.21031e-06	6.43959e-05	5.53119e-07	3.9961	4.15769e-06	0.000366686	1.16692e-06	3.56297	0.000366686
YML116W-A			2.60618e-06	0.00038438	7.34016e-07	3.55058	7.17413e-06	3.86389e-10	1.14613e-06	6.25943	0.00038438
YHR078W			-1.31479e-06	0.000391949	3.7084e-07	-3.54545	-2.67122e-06	6.51439e-08	4.94297e-07	-5.40407	0.000391949
YDL056W	MBP1	MluI-box Binding Protein	9.59611e-07	0.000400565	2.71099e-07	3.53971	2.51626e-06	3.5613e-06	5.42828e-07	4.63547	0.000400565
YDR261C	EXG2	EXo-1,3-beta-Glucanase	1.76916e-06	0.000401815	4.99919e-07	3.53889	3.11941e-06	1.16684e-07	5.88722e-07	5.29862	0.000401815
YGR152C	RSR1	RaS-Related	-1.10601e-06	0.000406616	3.12809e-07	-3.53575	-4.22254e-06	0.000126371	1.10151e-06	-3.83343	0.000406616
YBL037W	APL3	clathrin Adaptor Protein complex Large chain	2.09474e-06	3.07412e-12	3.00351e-07	6.97429	2.36925e-06	0.000424414	6.72238e-07	3.52442	0.000424414
YKR036C	CAF4	CCR4 Associated Factor	-8.91006e-07	0.000430596	2.53085e-07	-3.52058	3.58377e-06	2.47938e-07	6.94629e-07	5.15925	0.000430596
YFL025C	BST1	Bypass of Sec Thirteen	1.59807e-06	1.19833e-06	3.29099e-07	4.85591	3.3281e-06	0.000452743	9.48918e-07	3.50726	0.000452743
YDR028C	REG1	REsistance to Glucose repression	1.37181e-06	1.22501e-05	3.13693e-07	4.37309	1.90139e-06	0.000462023	5.42966e-07	3.50186	0.000462023
YBR202W	MCM7	MiniChromosome Maintenance	-1.17526e-06	0.000476351	3.36393e-07	-3.49371	-3.31473e-06	7.47674e-05	8.36931e-07	-3.96058	0.000476351
YAL030W	SNC1	Suppressor of the Null allele of CAP	-2.61901e-06	4.73678e-09	4.47223e-07	-5.85616	1.75885e-06	0.000490902	5.04595e-07	3.48567	0.000490902
YCL056C	PEX34	PEroXin	1.44283e-06	0.000480325	4.13241e-07	3.4915	2.86623e-06	0.000491859	8.22413e-07	3.48515	0.000491859
YPR119W	CLB2	CycLin B	-4.45843e-06	2.96986e-13	6.11099e-07	-7.29576	-2.36038e-06	0.000492998	6.77387e-07	-3.48453	0.000492998
YOR176W	HEM15	HEMe biosynthesis	-1.36139e-06	0.000496209	3.90889e-07	-3.48279	-2.87087e-06	9.50659e-06	6.48329e-07	-4.4281	0.000496209
YPR071W			-2.28115e-06	4.11051e-07	4.50485e-07	-5.06377	-3.40794e-06	0.000497346	9.78679e-07	-3.48218	0.000497346
YPL111W	CAR1	Catabolism of ARginine	-2.65836e-06	0.000499352	7.63654e-07	-3.4811	8.15321e-06	1.83948e-17	9.58806e-07	8.50351	0.000499352
YPL069C	BTS1	Bet Two Suppressor	-1.46957e-06	0.000509012	4.22781e-07	-3.47597	-3.58223e-06	0.000255446	9.79626e-07	-3.65674	0.000509012
YJL196C	ELO1	ELOngation defective	-3.04566e-06	2.39415e-12	4.34513e-07	-7.00936	-3.26065e-06	0.000511589	9.3842e-07	-3.47461	0.000511589
YGR108W	CLB1	CycLin B	-3.40592e-06	3.84489e-07	6.70922e-07	-5.07648	-6.60125e-06	0.000515209	1.90089e-06	-3.47272	0.000515209
YOR157C	PUP1	PUtative Proteasome subunit	-1.09894e-06	0.00052364	3.16846e-07	-3.46836	-3.74725e-06	4.02033e-09	6.36925e-07	-5.88335	0.00052364
YOR382W	FIT2	Facilitator of Iron Transport	-4.28404e-06	0.000532805	1.23684e-06	-3.4637	1.18825e-05	1.09469e-13	1.59949e-06	7.42894	0.000532805
YLR211C	ATG38	AuTophaGy related	2.63219e-06	2.96312e-05	6.30271e-07	4.17628	-3.61664e-06	0.000534828	1.04446e-06	-3.46268	0.000534828
YGL129C	RSM23	Ribosomal Small subunit of Mitochondria	-1.91001e-06	0.000102696	4.91747e-07	-3.88413	-1.61994e-06	0.000556845	4.69301e-07	-3.45181	0.000556845
YMR318C	ADH6	Alcohol DeHydrogenase	1.04761e-06	0.000565564	3.03865e-07	3.44761	-3.31024e-06	8.06769e-05	8.39655e-07	-3.94238	0.000565564
YPR194C	OPT2	OligoPeptide Transporter	-3.20836e-06	0.000599954	9.34937e-07	-3.43164	1.65268e-05	4.22279e-19	1.8505e-06	8.93097	0.000599954
YBL091C-A	SCS22	Suppressor of Choline Sensitivity	-2.2997e-06	0.000140932	6.04147e-07	-3.80653	3.72724e-06	0.000604733	1.08682e-06	3.42948	0.000604733
YGR072W	UPF3	UP Frameshift	1.20859e-06	0.000610551	3.52678e-07	3.42688	-9.17831e-06	6.63881e-06	2.03738e-06	-4.50495	0.000610551
YKL052C	ASK1	Associated with Spindles and Kinetochores	1.03951e-06	0.000612742	3.03427e-07	3.42591	4.47257e-06	1.16396e-10	6.94072e-07	6.44396	0.000612742
YJL110C	GZF3	Gata Zinc Finger protein	1.93246e-06	6.27848e-08	3.57155e-07	5.41068	2.90111e-06	0.000614011	8.46953e-07	3.42535	0.000614011
YHR152W	SPO12	SPOrulation	-4.42201e-06	8.7275e-10	7.21243e-07	-6.1311	-3.65392e-06	0.000632638	1.06927e-06	-3.41722	0.000632638
YPR085C	ASA1	AStra Associated protein	2.36263e-06	3.99672e-18	2.72227e-07	8.67888	2.7618e-06	0.000665794	8.11509e-07	3.40329	0.000665794
YKL219W	COS9	COnserved Sequence	-1.29543e-06	0.000670406	3.80852e-07	-3.4014	-3.81703e-06	1.36964e-06	7.90379e-07	-4.82937	0.000670406
YER010C			-1.53629e-06	0.000686671	4.52535e-07	-3.39485	1.57294e-06	0.000437621	4.47329e-07	3.51629	0.000686671
YLR082C	SRL2	Suppressor of Rad53 null Lethality	1.74668e-06	3.49968e-05	4.22083e-07	4.13825	-2.53797e-06	0.000703111	7.49025e-07	-3.38836	0.000703111
YIL002C	INP51	INositol polyphosphate 5-Phosphatase	1.09878e-06	0.000716639	3.24783e-07	3.38313	3.35382e-06	4.62786e-05	8.23293e-07	4.07367	0.000716639
YGR087C	PDC6	Pyruvate DeCarboxylase	-8.31592e-06	0.000717327	2.45825e-06	-3.38287	-1.46304e-05	0.000356413	4.09766e-06	-3.57042	0.000717327
YDR003W	RCR2	Resistance to Congo Red	1.67855e-06	0.000736897	4.97277e-07	3.37547	-3.23236e-06	6.2581e-05	8.07512e-07	-4.00286	0.000736897
YKL218C	SRY1	Serine Racemase of Yeast	-2.16398e-06	0.000753229	6.42238e-07	-3.36943	6.62195e-06	0.000737374	1.96189e-06	3.37529	0.000753229
YKL035W	UGP1	UDP-glucose pyrophosphorylase	-1.62247e-06	0.000760899	4.81926e-07	-3.36664	-5.61424e-06	0.000217631	1.51834e-06	-3.69762	0.000760899
YMR209C			-1.79682e-06	0.000769622	5.34213e-07	-3.36349	-3.58101e-06	0.000249639	9.77716e-07	-3.66263	0.000769622
YGR137W			1.58899e-06	0.000779074	4.72896e-07	3.36012	4.6211e-06	3.23042e-12	6.63254e-07	6.96732	0.000779074
YER115C	SPR6	SPorulation Regulated	1.69426e-06	0.000779413	5.04244e-07	3.36	4.1087e-06	2.8539e-06	8.77727e-07	4.68106	0.000779413
YGR097W	ASK10	Activator of SKn7	1.91583e-06	0.00079296	5.70998e-07	3.35524	-6.54261e-06	0.000325088	1.8202e-06	-3.59444	0.00079296
YOR355W	GDS1		1.31204e-06	0.000794698	3.91112e-07	3.35463	-2.53414e-06	6.7405e-05	6.35877e-07	-3.98526	0.000794698
YBR213W	MET8	METhionine requiring	1.49255e-06	0.00080594	4.4544e-07	3.35075	6.60749e-06	5.60954e-14	8.79019e-07	7.51689	0.00080594
YLR231C	BNA5	Biosynthesis of Nicotinic Acid	-3.80804e-06	1.66799e-09	6.31807e-07	-6.02722	-4.70782e-06	0.000813305	1.40606e-06	-3.34823	0.000813305
YKL079W	SMY1	Suppressor of MYo2-66	2.64918e-06	1.061e-13	3.56404e-07	7.43308	2.85345e-06	0.000821091	8.529e-07	3.34559	0.000821091
YKR044W	UIP5	Ulp1 Interacting Protein	1.15266e-06	0.000832352	3.44922e-07	3.34181	4.68218e-06	1.22872e-05	1.07084e-06	4.37243	0.000832352
YGR117C			-1.7993e-06	0.000840591	5.38863e-07	-3.33907	-9.4696e-06	1.30263e-10	1.47344e-06	-6.42686	0.000840591
YPL161C	BEM4	Bud EMergence	-1.37682e-06	0.000902116	4.14779e-07	-3.3194	-2.12651e-06	4.57741e-06	4.63971e-07	-4.58328	0.000902116
YDR287W	INM2	INositol Monophosphatase	1.19625e-06	0.000916884	3.60875e-07	3.31486	2.1984e-06	1.03602e-05	4.98558e-07	4.40951	0.000916884
YMR298W	LIP1	Lag1p/Lac1p Interacting Protein	-1.76704e-06	4.20237e-06	3.84045e-07	-4.60111	-2.91978e-06	0.000921458	8.81185e-07	-3.31347	0.000921458
YER174C	GRX4	GlutaRedoXin	-1.44944e-06	0.000201559	3.89943e-07	-3.71705	-2.38482e-06	0.000922443	7.19799e-07	-3.31317	0.000922443
YHR099W	TRA1	similar to human TRRAP	1.5483e-06	2.02637e-05	3.63284e-07	4.26196	2.27603e-06	0.000937291	6.87892e-07	3.3087	0.000937291
YLR114C	AVL9	Apl2 Vps1 Lethal	-1.15544e-06	8.7506e-08	2.15932e-07	-5.35092	-1.17519e-06	0.000956569	3.55795e-07	-3.303	0.000956569
YHR215W	PHO12	PHOsphate metabolism	-6.86633e-06	4.86897e-05	1.69045e-06	-4.06183	-1.32668e-05	0.0009849	4.02658e-06	-3.29481	0.0009849
YGR026W			-1.71154e-06	3.56634e-06	3.6925e-07	-4.63518	-3.94413e-06	0.00100161	1.1988e-06	-3.29008	0.00100161
YGR121C	MEP1		-2.54585e-06	0.00105375	7.77177e-07	-3.27577	-8.07889e-06	1.59135e-06	1.68331e-06	-4.79941	0.00105375
YBR102C	EXO84	EXOcyst	1.02732e-06	6.08023e-05	2.5621e-07	4.00968	1.6867e-06	0.00105783	5.15074e-07	3.27468	0.00105783
YNL301C	RPL18B	Ribosomal Protein of the Large subunit	-3.25111e-06	0.00107617	9.94279e-07	-3.26982	-4.74138e-06	1.52024e-07	9.03104e-07	-5.25009	0.00107617
YOR202W	HIS3	HIStidine	2.12203e-06	0.00107882	6.49112e-07	3.26912	8.2427e-06	5.67919e-07	1.64794e-06	5.00182	0.00107882
YLR193C	UPS1	UnProceSsed	3.01677e-06	1.62018e-08	5.341e-07	5.64833	3.1422e-06	0.00110033	9.62823e-07	3.26353	0.00110033
YNL072W	RNH201	RNase H	-2.41276e-06	1.51194e-05	5.57614e-07	-4.32694	-2.53285e-06	0.00111251	7.7685e-07	-3.26041	0.00111251
YJR103W	URA8	URAcil requiring	2.76347e-06	0.00112782	8.48592e-07	3.25653	3.24113e-06	2.21174e-05	7.6399e-07	4.24237	0.00112782
YOL058W	ARG1	ARGinine requiring	-5.14357e-06	1.46147e-05	1.18668e-06	-4.33442	1.15344e-05	0.00114951	3.54781e-06	3.25112	0.00114951
YIL173W	VTH1	Vps Ten Homolog	3.47418e-06	1.89299e-08	6.18015e-07	5.62151	3.36219e-06	0.0011545	1.03456e-06	3.24989	0.0011545
YLL066C			1.83583e-06	0.00116596	5.65379e-07	3.24708	-2.97931e-06	0.000321337	8.28169e-07	-3.59746	0.00116596
YPL248C	GAL4	GALactose metabolism	2.4422e-06	0.00119424	7.53707e-07	3.24025	4.29027e-06	2.80697e-05	1.02428e-06	4.18859	0.00119424
YIL049W	DFG10	Defective for Filamentous Growth	1.98674e-06	8.13364e-05	5.04194e-07	3.94043	2.70205e-06	0.00122217	8.35604e-07	3.23366	0.00122217
YER051W	JHD1	JmjC domain-containing Histone Demethylase	-1.43465e-06	0.000202324	3.86064e-07	-3.7161	-2.12811e-06	0.00124319	6.59105e-07	-3.22878	0.00124319
YLR418C	CDC73	Cell Division Cycle	-1.26873e-06	0.00128233	3.94027e-07	-3.21991	-2.49616e-06	2.33211e-06	5.28591e-07	-4.72228	0.00128233
YJL170C	ASG7	a-Specific Gene	-3.11984e-06	2.10987e-06	6.57833e-07	-4.74261	7.76666e-06	0.00128567	2.41264e-06	3.21916	0.00128567
YDR435C	PPM1	Protein Phosphatase Methyltransferase	1.4025e-06	0.000193084	3.76217e-07	3.7279	-2.09668e-06	0.00129824	6.51878e-07	-3.21637	0.00129824
YOR358W	HAP5	Heme Activator Protein	1.30398e-06	0.000153097	3.44421e-07	3.78599	2.78652e-06	0.00134546	8.69131e-07	3.2061	0.00134546
YGL060W	YBP2	Yap1-Binding Protein	-8.01121e-07	0.00137335	2.50335e-07	-3.2002	-1.93209e-06	0.000778709	5.74984e-07	-3.36025	0.00137335
YFL018C	LPD1	LiPoamide Dehydrogenase	-2.3457e-06	3.46578e-08	4.25244e-07	-5.51611	-1.71862e-06	0.0013791	5.37238e-07	-3.19899	0.0013791
YBR133C	HSL7	Histone Synthetic Lethal	-1.3575e-06	0.00122918	4.20015e-07	-3.23202	-2.44897e-06	0.00139567	7.66369e-07	-3.19555	0.00139567
YKL071W	OSI1	Oxidative Stress Induced	3.02646e-06	7.12445e-05	7.61932e-07	3.97209	4.83772e-06	0.00140522	1.51483e-06	3.19358	0.00140522
YGR186W	TFG1	Transcription Factor G	-5.66204e-07	0.00142123	1.77477e-07	-3.1903	-1.30113e-06	0.000107069	3.35864e-07	-3.87399	0.00142123
YBR274W	CHK1	CHeckpoint Kinase	-7.56064e-07	0.00144552	2.37352e-07	-3.1854	-1.95177e-06	4.56251e-05	4.78731e-07	-4.07698	0.00144552
YGR071C	ENV11	late ENdosome and Vacuole interface function	1.05378e-06	0.00146138	3.31143e-07	3.18224	-8.68366e-06	1.5579e-07	1.65542e-06	-5.24558	0.00146138
YOL009C	MDM12	Mitochondrial Distribution and Morphology	8.81895e-07	0.00146208	2.77142e-07	3.18211	3.19768e-06	1.89261e-08	5.68826e-07	5.62154	0.00146208
YKR034W	DAL80	Degradation of Allantoin	-4.15029e-06	0.00146323	1.30435e-06	-3.18188	8.85463e-06	4.45242e-09	1.50937e-06	5.86644	0.00146323
YGR041W	BUD9	BUD site selection	-3.02547e-06	0.00146518	9.50958e-07	-3.18149	-1.06221e-05	4.65773e-17	1.26529e-06	-8.39503	0.00146518
YOR049C	RSB1	Resistance to Sphingoid long-chain Base	-4.32619e-06	4.07207e-05	1.05431e-06	-4.10335	5.33542e-06	0.00150288	1.68091e-06	3.17413	0.00150288
YOR015W			1.70052e-06	3.6229e-05	4.11719e-07	4.1303	3.05093e-06	0.0015346	9.63028e-07	3.16806	0.0015346
YLR041W			3.84878e-06	0.00156822	1.21729e-06	3.16175	1.16284e-05	1.0437e-06	2.3813e-06	4.88322	0.00156822
YBR234C	ARC40	ARp2/3 Complex subunit	-1.06096e-06	0.00157598	3.35713e-07	-3.16032	-3.15617e-06	0.000244736	8.60528e-07	-3.66771	0.00157598
YPR122W	AXL1	AXiaL budding	1.42516e-06	2.80871e-05	3.40261e-07	4.18845	1.93669e-06	0.00157989	6.12955e-07	3.15959	0.00157989
YGR217W	CCH1	Calcium Channel Homolog	1.33046e-06	0.00145762	4.1799e-07	3.18299	2.02372e-06	0.00158233	6.40591e-07	3.15914	0.00158233
YNL192W	CHS1	CHitin Synthase	1.27307e-06	0.00162942	4.04074e-07	3.15059	-4.64742e-06	1.3813e-08	8.18829e-07	-5.67569	0.00162942
YJL123C	MTC1	Maintenance of Telomere Capping	-1.03352e-06	0.000292685	2.8537e-07	-3.62169	-1.24927e-06	0.0016736	3.97505e-07	-3.14276	0.0016736
YDL090C	RAM1	RAS protein and A-factor Maturation	-2.05798e-06	6.95839e-05	5.17378e-07	-3.9777	-2.40942e-06	0.0016863	7.67198e-07	-3.14055	0.0016863
YLL041C	SDH2	Succinate DeHydrogenase	-2.98878e-06	0.00171952	9.53409e-07	-3.13483	-5.60533e-06	0.000840681	1.67872e-06	-3.33904	0.00171952
YJL131C	AIM23	Altered Inheritance rate of Mitochondria	-1.24526e-06	0.00172846	3.97426e-07	-3.13331	-4.70385e-06	2.28596e-11	7.03486e-07	-6.68648	0.00172846
YER128W	VFA1	Vps Four-Associated	-2.36002e-06	0.00174111	7.53719e-07	-3.13117	4.85517e-06	1.55298e-06	1.01059e-06	4.80429	0.00174111
YPL157W	TGS1	TrimethylGuanosine Synthase	-1.28535e-06	0.00177795	4.11311e-07	-3.12502	-5.41533e-06	7.09258e-05	1.36298e-06	-3.97316	0.00177795
YDR272W	GLO2	GLyOxalase	-1.38409e-06	0.00115841	4.26016e-07	-3.24893	1.63287e-06	0.00181773	5.23607e-07	3.1185	0.00181773
YLR304C	ACO1	ACOnitase	-2.68646e-06	0.00183274	8.62129e-07	-3.11608	-4.32217e-06	1.68677e-06	9.02759e-07	-4.78773	0.00183274
YMR134W	ERG29	ERGosterol biosynthesis	-1.46831e-06	0.00184034	4.7139e-07	-3.11486	-3.57478e-06	3.53055e-08	6.48444e-07	-5.51286	0.00184034
YGR038W	ORM1		-4.01825e-06	7.19052e-15	5.16412e-07	-7.78108	-3.91002e-06	0.00184183	1.25538e-06	-3.11462	0.00184183
YMR130W	DPI35	Delta-Psi dependent mitochondrial Import protein of 35 kDa	-2.07685e-06	0.000144225	5.46422e-07	-3.80081	-2.09774e-06	0.00187116	6.74525e-07	-3.10995	0.00187116
YPR010C-A	MIN8	mitochondrial MINi protein of 8 kDa	-4.06139e-06	5.64999e-05	1.00855e-06	-4.02697	-5.39022e-06	0.00188165	1.73414e-06	-3.1083	0.00188165
YKR091W	SRL3	Suppressor of rad53 Lethality	3.55625e-06	1.05295e-09	5.8288e-07	6.10117	2.5628e-06	0.00190045	8.25283e-07	3.10536	0.00190045
YML034W	SRC1	Spliced mRNA and Cell cycle regulated gene	-1.385e-06	0.00193424	4.46753e-07	-3.10015	-2.43403e-06	0.000675945	7.16069e-07	-3.39915	0.00193424
YHL048W	COS8	COnserved Sequence	-1.79863e-06	0.0019491	5.80601e-07	-3.09788	-4.0478e-06	1.37869e-08	7.13141e-07	-5.67601	0.0019491
YLR182W	SWI6	SWItching deficient	3.07877e-06	5.57141e-07	6.15077e-07	5.00551	2.07722e-06	0.00196863	6.7117e-07	3.09493	0.00196863
YNL265C	IST1	Increased Sodium Tolerance	-1.85033e-06	1.47197e-09	3.05971e-07	-6.04741	-2.11003e-06	0.00199192	6.82542e-07	-3.09143	0.00199192
YGR013W	SNU71	Small NUclear ribonucleoprotein associated	1.09898e-06	0.00205189	3.5651e-07	3.08262	2.62465e-06	8.03088e-11	4.0379e-07	6.50002	0.00205189
YBR229C	ROT2	Reversal Of Tor2 lethality	-2.76445e-06	3.40549e-05	6.67016e-07	-4.1445	-2.98884e-06	0.00206482	9.70169e-07	-3.08075	0.00206482
YKL016C	ATP7	ATP synthase	-2.71196e-06	0.000531909	7.82866e-07	-3.46415	-3.36606e-06	0.00206807	1.09278e-06	-3.08028	0.00206807
YKR048C	NAP1	Nucleosome Assembly Protein	8.59835e-07	0.000491614	2.46704e-07	3.48528	1.65286e-06	0.00207446	5.36756e-07	3.07936	0.00207446
YIL024C			4.33418e-06	0.00140004	1.3567e-06	3.19464	3.83256e-06	0.00208729	1.24534e-06	3.07752	0.00208729
YJL167W	ERG20	ERGosterol biosynthesis	-1.19772e-06	0.00211327	3.8965e-07	-3.07383	-3.65867e-06	9.2363e-06	8.2508e-07	-4.43432	0.00211327
YLR256W	HAP1	Heme Activator Protein	2.09447e-06	0.000552487	6.06402e-07	3.45393	-1.74766e-06	0.00211905	5.68709e-07	-3.07302	0.00211905
YKL179C	COY1	CASP Of Yeast	-9.27208e-07	0.00219476	3.02759e-07	-3.06253	-2.74916e-06	3.04007e-09	4.63647e-07	-5.92942	0.00219476
YOL112W	MSB4	Multicopy Suppression of a Budding defect	1.62287e-06	0.000522727	4.67843e-07	3.46883	2.0551e-06	0.0022412	6.72425e-07	3.05626	0.0022412
YIL053W	GPP1	Glycerol-3-Phosphate Phosphatase	-3.21647e-06	1.70218e-05	7.47885e-07	-4.30075	-4.20265e-06	0.0022571	1.37605e-06	-3.05414	0.0022571
YDL113C	ATG20	AuTophaGy related	9.84046e-07	0.00228544	3.22597e-07	3.05039	-2.58035e-06	2.28675e-05	6.0931e-07	-4.23488	0.00228544
YHR006W	STP2	protein with similarity to Stp1p	3.05571e-06	1.08446e-12	4.29212e-07	7.11934	3.23037e-06	0.00229169	1.05929e-06	3.04957	0.00229169
YNL076W	MKS1	Multicopy Kinase Suppressor	1.00459e-06	8.81583e-06	2.26037e-07	4.44435	1.76087e-06	0.00229495	5.77498e-07	3.04914	0.00229495
YML114C	TAF8	TATA binding protein-Associated Factor	1.29425e-06	0.000132713	3.38688e-07	3.82137	1.9364e-06	0.00230293	6.35281e-07	3.0481	0.00230293
YDR315C	IPK1	Inositol Polyphosphate Kinase	1.76094e-06	0.00235644	5.79029e-07	3.04119	3.32152e-06	0.00221521	1.08555e-06	3.05975	0.00235644
YDL097C	RPN6	Regulatory Particle Non-ATPase	-9.24318e-07	4.37331e-05	2.26171e-07	-4.08682	-1.85079e-06	0.00240127	6.09714e-07	-3.03551	0.00240127
YMR274C	RCE1	Ras and a-factor Converting Enzyme	-2.22693e-06	0.00240204	7.33649e-07	-3.03542	-3.01483e-06	0.0012835	9.36386e-07	-3.21964	0.00240204
YKL055C	OAR1	3-Oxoacyl-[Acyl-carrier-protein] Reductase	-2.55484e-06	0.0015	8.04756e-07	-3.17468	3.9719e-06	0.00241256	1.30909e-06	3.0341	0.00241256
YER011W	TIR1	TIp1-Related	-5.36437e-06	0.000120381	1.39503e-06	-3.84535	-4.48492e-06	0.00242434	1.47889e-06	-3.03263	0.00242434
YOR043W	WHI2	WHIskey	9.96079e-07	3.14536e-05	2.39288e-07	4.16268	1.4431e-06	0.00244728	4.76306e-07	3.02979	0.00244728
YJL116C	NCA3	Nuclear Control of ATPase	-6.53901e-06	0.00228581	2.1437e-06	-3.05034	-1.13402e-05	0.00248895	3.7492e-06	-3.02468	0.00248895
YBR037C	SCO1	Suppressor of Cytochrome Oxidase deficiency	-2.83338e-06	1.91538e-06	5.94978e-07	-4.76215	-3.16914e-06	0.00249381	1.04796e-06	-3.02409	0.00249381
YDR476C			-1.41606e-06	0.000291802	3.9091e-07	-3.62247	3.53371e-06	0.00251552	1.16953e-06	3.02147	0.00251552
YNL284C	MRPL10	Mitochondrial Ribosomal Protein, Large subunit	-1.55944e-06	0.00252371	5.1629e-07	-3.02048	-2.109e-06	0.000897682	6.35094e-07	-3.32077	0.00252371
YFR031C	SMC2	Structural Maintenance of Chromosomes	8.25134e-07	0.00253753	2.73329e-07	3.01883	1.89013e-06	0.00203379	6.12634e-07	3.08525	0.00253753
Q0105	COB	CytochrOme B	5.64819e-06	0.00254248	1.87135e-06	3.01824	1.35285e-05	0.000182931	3.61579e-06	3.74149	0.00254248
YML120C	NDI1	NADH Dehydrogenase Internal	-2.45631e-06	0.00254823	8.14005e-07	-3.01756	-4.20342e-06	6.45004e-05	1.05198e-06	-3.99571	0.00254823
YPL089C	RLM1	Resistance to Lethality of MKK1P386 overexpression	2.35823e-06	2.34185e-08	4.2227e-07	5.58464	2.39954e-06	0.00257285	7.95962e-07	3.01464	0.00257285
YGR218W	CRM1	Chromosome Region Maintenance	-6.78038e-07	0.00259529	2.25112e-07	-3.012	-1.45198e-06	6.70095e-05	3.6421e-07	-3.98666	0.00259529
YNL181W	PBR1	Potentiates Bioactive compound Response	-1.17238e-06	0.00260003	3.89308e-07	-3.01145	-2.99118e-06	2.85884e-09	5.03607e-07	-5.93951	0.00260003
YLR442C	SIR3	Silent Information Regulator	1.90812e-06	0.000320124	5.30261e-07	3.59845	1.7767e-06	0.00270448	5.92337e-07	2.99947	0.00270448
YLR301W	HRI1	HRr25 Interacting	2.97706e-06	1.62002e-05	6.90461e-07	4.3117	-2.57978e-06	0.0027642	8.61991e-07	-2.99281	0.0027642
YKL012W	PRP40	Pre-mRNA Processing	1.01939e-06	0.000132484	2.66732e-07	3.8218	1.86861e-06	0.0028062	6.25328e-07	2.98821	0.0028062
YBR218C	PYC2	PYruvate Carboxylase	1.64597e-06	1.497e-05	3.80208e-07	4.32913	3.4311e-06	0.00281291	1.1485e-06	2.98748	0.00281291
YOR322C	LDB19	Low Dye Binding	9.7535e-07	0.0028196	3.26559e-07	2.98675	2.24625e-06	7.66633e-07	4.54368e-07	4.94368	0.0028196
YJL098W	SAP185	Sit4 Associated Protein	1.87033e-06	0.000459104	5.33838e-07	3.50355	3.55189e-06	0.00282199	1.18932e-06	2.98649	0.00282199
YLR128W	DCN1	Defective in Cullin Neddylation	1.22788e-06	0.00283496	4.11339e-07	2.98509	3.47729e-06	0.00223407	1.13741e-06	3.05721	0.00283496
YMR312W	ELP6	ELongator Protein	-1.52238e-06	2.83559e-05	3.63659e-07	-4.18628	-2.69898e-06	0.00283762	9.04241e-07	-2.9848	0.00283762
YGR175C	ERG1	ERGosterol biosynthesis	-1.42662e-06	0.00188961	4.59155e-07	-3.10706	-4.2612e-06	0.00284371	1.42795e-06	-2.98415	0.00284371
YDR082W	STN1	Suppressor of cdc ThirteeN	1.21052e-06	0.00284778	4.05708e-07	2.98371	3.05493e-06	0.000651427	8.96073e-07	3.40925	0.00284778
YIL140W	AXL2	AXiaL 2 bud site selection	2.86848e-06	1.59999e-06	5.97808e-07	4.79832	5.10246e-06	0.00286241	1.71101e-06	2.98214	0.00286241
YCL027W	FUS1	cell FUSion	-5.6815e-06	2.78904e-15	7.19177e-07	-7.9	-7.20039e-06	0.00289164	2.41703e-06	-2.97903	0.00289164
YGR052W	FMP48	Found in Mitochondrial Proteome	-3.51247e-06	0.00289823	1.17934e-06	-2.97833	-1.04838e-05	1.1559e-05	2.39042e-06	-4.38574	0.00289823
YOR080W	DIA2	Digs Into Agar	2.25391e-06	3.05853e-15	2.85722e-07	7.88849	2.4614e-06	0.00292136	8.27114e-07	2.97589	0.00292136
YNR044W	AGA1	a-AGglutinin	-4.83733e-06	6.53787e-10	7.83134e-07	-6.17688	-5.82362e-06	0.00295028	1.95892e-06	-2.97287	0.00295028
YPL026C	SKS1	Suppressor Kinase of SNF3	-2.12828e-06	0.00118383	6.56319e-07	-3.24275	-4.07665e-06	0.00295809	1.37166e-06	-2.97206	0.00295809
YGR057C	LST7	Lethal with Sec Thirteen	1.21307e-06	0.00301222	4.08924e-07	2.96649	-1.02472e-05	4.15552e-06	2.22599e-06	-4.60345	0.00301222
YNL019C			-7.42168e-06	0.000265433	2.03507e-06	-3.64689	1.04384e-05	0.00303335	3.52133e-06	2.96434	0.00303335
YNL284C-B			-6.36244e-06	5.20047e-08	1.16864e-06	-5.44432	-8.34948e-06	0.00303829	2.81712e-06	-2.96384	0.00303829
YOR005C	DNL4	DNA Ligase	1.51334e-06	0.00309185	5.11531e-07	2.95846	3.55686e-06	1.43862e-05	8.19954e-07	4.33788	0.00309185
YJR126C	VPS70	Vacuolar Protein Sorting	-1.44431e-06	0.00142401	4.52798e-07	-3.18974	-2.83901e-06	0.00310213	9.59959e-07	-2.95743	0.00310213
YLR031W			4.76432e-06	0.00186458	1.53145e-06	3.111	5.96242e-06	0.00311784	2.01714e-06	2.95587	0.00311784
YGL145W	TIP20	SEC20 (Twenty) Interacting Protein	-1.18002e-06	6.33852e-05	2.95017e-07	-3.99984	-1.71044e-06	0.00315001	5.79279e-07	-2.95271	0.00315001
YML099C	ARG81	ARGinine requiring	1.24634e-06	0.000165756	3.30929e-07	3.76619	1.942e-06	0.0031533	6.57774e-07	2.95238	0.0031533
YJL158C	CIS3	CIk1 Suppressing	-1.79829e-06	0.000151752	4.74709e-07	-3.78818	-4.18251e-06	0.00318775	1.41827e-06	-2.94903	0.00318775
YDR213W	UPC2	UPtake Control	2.51169e-06	5.88823e-05	6.25227e-07	4.01725	-2.82133e-06	0.0032423	9.58403e-07	-2.94378	0.0032423
YDR242W	AMD2	AMiDase	2.01949e-06	0.00326598	6.86543e-07	2.94153	1.14399e-05	9.20909e-08	2.14164e-06	5.34168	0.00326598
YDR111C	ALT2	ALanine Transaminase	-2.00272e-06	0.0033183	6.81987e-07	-2.9366	-6.18043e-06	5.4476e-12	8.96573e-07	-6.8934	0.0033183
YPL259C	APM1	clathrin Adaptor Protein complex Medium chain	1.37166e-06	0.00334988	4.6756e-07	2.93366	-1.74153e-06	0.00249756	5.75971e-07	-3.02364	0.00334988
YOL001W	PHO80	PHOsphate metabolism	1.34725e-06	0.00082531	4.02865e-07	3.34416	2.17856e-06	0.00337465	7.43189e-07	2.93137	0.00337465
YNL053W	MSG5	Multicopy Suppressor of GPA1	2.71469e-06	5.71491e-09	4.6605e-07	5.82489	2.68567e-06	0.00341658	9.17381e-07	2.92754	0.00341658
YGR083C	GCD2	General Control Derepressed	-7.54188e-07	0.00342256	2.57666e-07	-2.92699	-1.00448e-05	2.83482e-07	1.95649e-06	-5.13411	0.00342256
YCR005C	CIT2	CITrate synthase	-2.5025e-06	0.00342995	8.55169e-07	-2.92632	-9.15742e-06	9.36445e-16	1.1397e-06	-8.03491	0.00342995
YOL086W-A	MHF1	Mph1-associated Histone-Fold protein	2.49909e-06	0.00344355	8.54363e-07	2.92509	3.66836e-06	0.000172566	9.76634e-07	3.75612	0.00344355
YML117W	NAB6	Nucleic Acid Binding protein	2.33699e-06	5.46971e-08	4.29964e-07	5.43532	2.27121e-06	0.00348539	7.77457e-07	2.92133	0.00348539
YOL155C	HPF1	Haze Protective Factor	-5.11393e-06	0.0034993	1.75129e-06	-2.92009	5.57599e-06	0.00220583	1.82161e-06	3.06102	0.0034993
YMR163C	INP2	INheritance of Peroxisomes	1.12129e-06	0.00351237	3.84143e-07	2.91893	5.14842e-06	6.1911e-07	1.03275e-06	4.98516	0.00351237
YDR427W	RPN9	Regulatory Particle Non-ATPase	-9.22885e-07	0.00354764	3.16511e-07	-2.91581	-4.04131e-06	2.20107e-10	6.36766e-07	-6.34661	0.00354764
YDL126C	CDC48	Cell Division Cycle	-8.21496e-07	0.00176188	2.62653e-07	-3.12769	-2.00709e-06	0.00356145	6.88633e-07	-2.9146	0.00356145
YJL172W	CPS1	CarboxyPeptidase yscS	-2.94734e-06	0.000464569	8.42003e-07	-3.5004	-2.11773e-06	0.00356896	7.26759e-07	-2.91394	0.00356896
YPR028W	YOP1	YIP One Partner	-1.34042e-06	0.00365633	4.61197e-07	-2.90638	-3.80606e-06	0.00179384	1.21896e-06	-3.1224	0.00365633
YFR039C	OSW7	Outer Spore Wall	-2.6746e-06	4.49897e-12	3.86472e-07	-6.92055	-1.9805e-06	0.00367677	6.81841e-07	-2.90464	0.00367677
YER098W	UBP9	UBiquitin-specific Protease	1.58849e-06	0.00375813	5.48175e-07	2.89778	3.79153e-06	0.00111366	1.163e-06	3.26012	0.00375813
YMR019W	STB4	Sin Three Binding protein	-6.35442e-07	0.00377237	2.19375e-07	-2.89659	1.98134e-06	0.000267826	5.43641e-07	3.64458	0.00377237
YHR072W	ERG7	ERGosterol biosynthesis	-8.13336e-07	0.00377296	2.80795e-07	-2.89655	-2.22021e-06	1.45205e-06	4.60841e-07	-4.81772	0.00377296
YJR109C	CPA2	Carbamyl Phosphate synthetase A	2.13e-06	0.00379316	7.35786e-07	2.89487	7.95231e-06	0.00096375	2.40913e-06	3.3009	0.00379316
YHR110W	ERP5	Emp24p/Erv25p Related Protein	-1.23583e-06	0.00383519	4.27415e-07	-2.89141	1.77066e-06	9.79455e-05	4.54525e-07	3.89563	0.00383519
YDL107W	MSS2	Mitochondrial Splicing	1.63749e-06	0.000255992	4.47867e-07	3.65619	2.30683e-06	0.0039031	7.99349e-07	2.88589	0.0039031
YJL101C	GSH1	glutathione (GSH)	-1.69842e-06	0.00391528	5.88726e-07	-2.88491	-4.136e-06	4.13931e-06	8.98298e-07	-4.60426	0.00391528
YDR498C	SEC20	SECretory	-1.09031e-06	0.000397312	3.07834e-07	-3.54186	-1.78514e-06	0.00391754	6.18825e-07	-2.88473	0.00391754
YCR007C	DFP3	DUP240 Family Protein	-2.66162e-06	0.00395623	9.2365e-07	-2.88163	-1.01386e-05	3.5055e-05	2.45021e-06	-4.13787	0.00395623
YGR080W	TWF1	TWinFilin	-9.2426e-07	0.00400445	3.21168e-07	-2.87781	-9.1006e-06	2.67e-07	1.7687e-06	-5.14537	0.00400445
YMR244W			-5.06811e-06	0.000841735	1.51799e-06	-3.33869	-1.02911e-05	0.00402778	3.5783e-06	-2.87598	0.00402778
YOR246C	ENV9	late ENdosome and Vacuole interface function	-1.43713e-06	0.000387311	4.04987e-07	-3.54858	1.78329e-06	0.00403885	6.2025e-07	2.87511	0.00403885
YKR041W			2.44329e-06	0.00406368	8.50379e-07	2.87318	4.21655e-06	0.00195517	1.36151e-06	3.09696	0.00406368
YEL016C	NPP2	ecto-Nucleotide Pyrophosphatase/Phosphodiesterase	-1.48324e-06	6.11999e-07	2.97398e-07	-4.98739	2.02033e-06	0.00406389	7.03175e-07	2.87316	0.00406389
YLR035C	MLH2	MutL Homolog	1.10974e-06	0.00408722	3.86488e-07	2.87135	2.2757e-06	0.000510849	6.54877e-07	3.475	0.00408722
YOR231W	MKK1	Mitogen-activated protein Kinase-Kinase	8.80463e-07	0.00410694	3.068e-07	2.86983	2.56211e-06	0.000356786	7.17649e-07	3.57014	0.00410694
YJL097W	PHS1	PTPLA Homolog involved in Sphingolipid biosynthesis 1	-2.06338e-06	0.000513692	5.94034e-07	-3.47351	-3.31245e-06	0.00412621	1.15483e-06	-2.86835	0.00412621
YKL195W	MIA40	Mitochondrial intermembrane space Import and Assembly	-1.45605e-06	0.00216693	4.74849e-07	-3.06634	-2.63644e-06	0.00413942	9.19474e-07	-2.86734	0.00413942
YBR083W	TEC1	Transposon Enhancement Control	-1.41159e-06	0.00414642	4.92391e-07	-2.8668	-6.89921e-06	2.03168e-06	1.45239e-06	-4.75025	0.00414642
YOL014W			-4.01776e-06	0.00414949	1.40159e-06	-2.86657	-9.1694e-06	5.01086e-06	2.00892e-06	-4.56433	0.00414949
YDR204W	COQ4	COenzyme Q	-1.21228e-06	0.0041681	4.23113e-07	-2.86515	2.82363e-06	0.0022897	9.25832e-07	3.04983	0.0041681
YOR184W	SER1	SERine requiring	-2.73213e-06	1.51175e-14	3.55444e-07	-7.68653	-2.72534e-06	0.00418034	9.5151e-07	-2.86422	0.00418034
YLR262C	YPT6	Yeast Protein Two	-1.61349e-06	0.00426374	5.64559e-07	-2.85796	-2.63134e-06	0.000419035	7.45887e-07	-3.5278	0.00426374
YER136W	GDI1	GDP Dissociation Inhibitor	-7.95909e-07	0.00429306	2.78701e-07	-2.85579	-2.0769e-06	3.52511e-05	5.02082e-07	-4.13659	0.00429306
YLL060C	GTT2	GlutaThione Transferase	2.4208e-06	0.00429541	8.47734e-07	2.85561	2.3422e-06	0.00295793	7.88067e-07	2.97208	0.00429541
YIL073C	SPO22	SPOrulation	2.05147e-06	0.00430935	7.1866e-07	2.85458	4.5509e-06	0.000238552	1.23859e-06	3.67425	0.00430935
YDR154C			-1.64742e-06	2.42507e-08	2.95313e-07	-5.57857	-2.95852e-06	0.00433356	1.03706e-06	-2.8528	0.00433356
YGL187C	COX4	Cytochrome c OXidase	-1.68501e-06	0.00435076	5.90911e-07	-2.85154	-4.30067e-06	6.39928e-08	7.95349e-07	-5.40727	0.00435076
YMR267W	PPA2	PyroPhosphatAse	-1.52815e-06	0.00437554	5.36244e-07	-2.84974	-1.87744e-06	0.000635895	5.49629e-07	-3.41582	0.00437554
YPL207W	TYW1	Trna-YW synthesizing protein	-1.69785e-06	0.00442153	5.96489e-07	-2.84641	-3.30756e-06	1.1794e-05	7.54915e-07	-4.38136	0.00442153
YGR049W	SCM4	Suppressor of Cdc4 Mutation	-1.57558e-06	0.00442303	5.53553e-07	-2.8463	-1.01287e-05	3.7463e-06	2.19e-06	-4.62498	0.00442303
YMR073C	IRC21	Increased Recombination Centers	-1.38042e-06	0.00126217	4.2811e-07	-3.22444	1.63603e-06	0.00443745	5.75001e-07	2.84526	0.00443745
YMR071C	TVP18	Tlg2-Vesicle Protein	-1.55219e-06	0.00384091	5.36916e-07	-2.89094	-2.80777e-06	0.00446458	9.87495e-07	-2.84332	0.00446458
YJL139C	YUR1	Yeast Unknown Reading frame	-1.226e-06	0.00449207	4.31484e-07	-2.84137	-3.35477e-06	9.61728e-09	5.84726e-07	-5.73734	0.00449207
YNR028W	CPR8	Cyclosporin-sensitive Proline Rotamase	-1.22195e-06	0.00453794	4.30549e-07	-2.83812	-2.05601e-06	0.00206504	6.6738e-07	-3.08072	0.00453794
YPL034W			1.41641e-06	0.00458421	4.99634e-07	2.83489	3.81122e-06	1.37831e-06	7.8938e-07	4.82812	0.00458421
YKR014C	YPT52	Yeast Protein Two	-1.11494e-06	0.000424937	3.16377e-07	-3.52409	-1.41633e-06	0.00466301	5.00569e-07	-2.82944	0.00466301
YBR066C	NRG2	Negative Regulator of Glucose-controlled genes	-1.62825e-06	0.00471296	5.76162e-07	-2.82603	-2.84488e-06	0.00272378	9.49146e-07	-2.99731	0.00471296
YBR106W	SND3	SRP-iNDependent targeting	-1.84916e-06	0.00472056	6.54451e-07	-2.82551	-4.39274e-06	0.000925926	1.32626e-06	-3.31212	0.00472056
YLR429W	CRN1	CoRoNin	7.6851e-07	0.00313741	2.60164e-07	2.95394	-1.60827e-06	0.00475583	5.69679e-07	-2.82312	0.00475583
YLR077W	FMP25	Found in Mitochondrial Proteome	1.5186e-06	0.00478296	5.38264e-07	2.8213	1.56836e-06	0.00232033	5.1492e-07	3.04584	0.00478296
YBL045C	COR1	CORe protein of QH2 cytochrome c reductase	-1.87925e-06	0.00484826	6.67125e-07	-2.81695	-4.61532e-06	4.12929e-07	9.11597e-07	-5.0629	0.00484826
YLR106C	REA1	Ribosome Export/Assembly	1.39253e-06	0.00485423	4.94409e-07	2.81655	-2.3106e-06	0.000942917	6.98693e-07	-3.30703	0.00485423
YPL083C	SEN54	Splicing ENdonuclease	-1.4159e-06	0.00487065	5.029e-07	-2.81547	-2.22434e-06	0.00111305	6.82256e-07	-3.26027	0.00487065
YML032C	RAD52	RADiation sensitive	1.37653e-06	0.00011816	3.57549e-07	3.84991	-1.72259e-06	0.00491498	6.12465e-07	-2.81255	0.00491498
YOR036W	PEP12	carboxyPEPtidase Y-deficient	1.15255e-06	0.00162504	3.65728e-07	3.15137	-2.09339e-06	0.004934	7.4463e-07	-2.81131	0.004934
YHL035C	VMR1	Vacuolar Multidrug Resistance	2.38292e-06	0.00494711	8.47875e-07	2.81046	4.1113e-06	7.45304e-06	9.17635e-07	4.48032	0.00494711
YLR245C	CDD1	CytiDine Deaminase	1.50229e-06	0.00514315	5.36931e-07	2.79793	2.95251e-06	0.000192198	7.91759e-07	3.72906	0.00514315
YHR126C	ANS1		-1.33386e-05	0.00515045	4.76808e-06	-2.79747	-2.17519e-05	0.000209103	5.86659e-06	-3.70776	0.00515045
YDR148C	KGD2	alpha-KetoGlutarate Dehydrogenase	-1.4066e-06	0.00522317	5.03626e-07	-2.79294	-3.36252e-06	1.95014e-06	7.0663e-07	-4.75852	0.00522317
YNL286W	CUS2	Cold sensitive U2 snRNA Suppressor	-1.00053e-06	0.00328895	3.40392e-07	-2.93936	1.9895e-06	0.00523599	7.12534e-07	2.79215	0.00523599
YJR015W			-2.07347e-06	0.000106057	5.34911e-07	-3.8763	-3.21873e-06	0.00529223	1.15421e-06	-2.78869	0.00529223
YDL089W	NUR1	NUclear Rim1	-1.93955e-06	0.000307996	5.37499e-07	-3.60848	-3.3024e-06	0.00530201	1.18447e-06	-2.78809	0.00530201
YER091C	MET6	METhionine requiring	-1.89426e-06	0.00187012	6.09064e-07	-3.11012	3.60857e-06	0.00533424	1.29519e-06	2.78612	0.00533424
YCR036W	RBK1	RiBoKinase	1.17039e-06	0.00539078	4.20595e-07	2.78271	2.94268e-06	3.47137e-06	6.34095e-07	4.64076	0.00539078
YGL040C	HEM2	HEMe biosynthesis	-9.65872e-07	0.0054199	3.47316e-07	-2.78096	-3.30437e-06	4.84707e-08	6.05547e-07	-5.45683	0.0054199
YOR149C	SMP3	Stable Maintenance of pSRI	-1.59728e-06	1.80294e-05	3.725e-07	-4.28799	-1.79581e-06	0.0054469	6.46126e-07	-2.77934	0.0054469
YML087C	AIM33	Altered Inheritance rate of Mitochondria	-2.35769e-06	0.0054768	8.48833e-07	-2.77756	-5.76224e-06	2.20898e-12	8.2076e-07	-7.02061	0.0054768
YDR137W	RGP1	Reduced Growth Phenotype	8.02775e-07	0.00551185	2.89237e-07	2.77549	-1.82318e-06	1.30548e-05	4.18239e-07	-4.35919	0.00551185
YCL045C	EMC1	ER Membrane protein Complex	-1.8762e-06	0.00138563	5.86747e-07	-3.19763	-2.91482e-06	0.00556515	1.05139e-06	-2.77236	0.00556515
YPL144W	POC4	PrOteasome Chaperone	2.25532e-06	0.00557849	8.1373e-07	2.77158	3.68718e-06	4.046e-05	8.98252e-07	4.10484	0.00557849
YJL222W	VTH2	Vps Ten Homolog	3.75478e-06	1.92811e-12	5.33381e-07	7.03959	2.15808e-06	0.00557858	7.78649e-07	2.77158	0.00557858
YOL108C	INO4	INOsitol requiring	1.68182e-06	0.00568465	6.08157e-07	2.76544	2.82084e-06	0.000322228	7.84276e-07	3.59674	0.00568465
YNL336W	COS1	COnserved Sequence	-1.57545e-06	0.00471596	5.57518e-07	-2.82582	-1.68871e-06	0.00569188	6.1074e-07	-2.76502	0.00569188
YFL030W	AGX1	Alanine:Glyoxylate aminotrans(X)ferase	-5.6935e-06	0.00323391	1.93355e-06	-2.94458	-6.11389e-06	0.0056939	2.21125e-06	-2.76491	0.0056939
YBR259W			2.11144e-06	1.16859e-08	3.70152e-07	5.70425	1.95022e-06	0.00572899	7.05859e-07	2.7629	0.00572899
YMR195W	ICY1	Interacting with the CYtoskeleton	-2.38962e-06	0.00223049	7.8151e-07	-3.05769	5.73958e-06	0.00575903	2.07866e-06	2.7612	0.00575903
YBR103W	SIF2	Sir4p-Interacting Factor	9.32983e-07	0.0058048	3.38208e-07	2.75861	3.34923e-06	3.15149e-07	6.54894e-07	5.11415	0.0058048
YPL113C			-2.02806e-06	0.00581609	7.35346e-07	-2.75797	-5.98407e-06	8.47068e-06	1.34385e-06	-4.45293	0.00581609
YDR264C	AKR1	AnKyrin Repeat containing	-1.23746e-06	0.00344823	4.23113e-07	-2.92467	1.67494e-06	0.00585914	6.07839e-07	2.75556	0.00585914
YGL203C	KEX1	Killer EXpression defective	-1.11992e-06	0.000883089	3.36783e-07	-3.32535	-1.35218e-06	0.00587691	4.90887e-07	-2.75457	0.00587691
YOR158W	PET123	PETite colonies	-1.26085e-06	0.005912	4.58055e-07	-2.75262	-1.88379e-06	0.00494543	6.70252e-07	-2.81057	0.005912
YCR012W	PGK1	3-PhosphoGlycerate Kinase	-1.90003e-06	0.000818349	5.67764e-07	-3.34651	-4.31594e-06	0.00591248	1.56795e-06	-2.7526	0.00591248
YOR032C	HMS1	High-copy Mep Suppressor	-1.73207e-06	0.00592008	6.29347e-07	-2.75218	-5.21163e-06	0.00170132	1.66084e-06	-3.13795	0.00592008
YEL030W	ECM10	ExtraCellular Mutant	9.78737e-07	0.00265336	3.25673e-07	3.00528	2.56516e-06	0.0059552	9.32705e-07	2.75024	0.0059552
YBR056W-A	MNC1	MaNganese Chelating protein 1	1.64318e-06	0.00597765	5.97738e-07	2.749	-7.29101e-06	3.5189e-08	1.32241e-06	-5.51344	0.00597765
YJR154W			3.08783e-06	0.00604211	1.12469e-06	2.74549	5.6684e-06	0.00179625	1.81563e-06	3.122	0.00604211
YDR371W	CTS2	ChiTinaSe	-9.64419e-07	0.00607289	3.51488e-07	-2.74382	-2.45831e-06	0.000223258	6.66005e-07	-3.69113	0.00607289
YNL276C			3.63003e-06	0.00608249	1.32324e-06	2.7433	-6.67483e-06	0.00602085	2.43018e-06	-2.74664	0.00608249
YLR303W	MET17	METhionine requiring	-2.29088e-06	0.0060862	8.35142e-07	-2.7431	5.42638e-06	0.00048281	1.55479e-06	3.49012	0.0060862
YGL248W	PDE1	PhosphoDiEsterase	2.12673e-06	0.00631377	7.78729e-07	2.73103	4.24577e-06	0.00630507	1.55439e-06	2.73148	0.00631377
YDR127W	ARO1	AROmatic amino acid requiring	1.34288e-06	0.00151723	4.23439e-07	3.17137	3.1455e-06	0.00631993	1.1519e-06	2.7307	0.00631993
YER159C	BUR6	Bypass UAS Requirement	1.30259e-06	0.00585493	4.72672e-07	2.7558	2.28551e-06	0.00634769	8.3741e-07	2.72926	0.00634769
YBL099W	ATP1	ATP synthase	-1.3187e-06	0.00635799	4.83266e-07	-2.72872	-3.15984e-06	2.14481e-07	6.09264e-07	-5.18633	0.00635799
YLR064W	PER33	Pore and ER protein, 33 kDa	1.0191e-06	0.00638137	3.73637e-07	2.72751	-2.92493e-06	0.00623544	1.06939e-06	-2.73514	0.00638137
YKR021W	ALY1	Arrestin-Like Yeast protein	-1.56028e-06	0.0030854	5.27283e-07	-2.9591	1.737e-06	0.00639895	6.37054e-07	2.72661	0.00639895
YDL007W	RPT2	Regulatory Particle Triple-A protein, or Regulatory Particle Triphosphatase	-8.18431e-07	0.0065141	3.00815e-07	-2.72071	-2.7835e-06	2.68661e-06	5.93064e-07	-4.69343	0.0065141
YAR071W	PHO11	PHOsphate metabolism	-5.12328e-06	0.00321658	1.73892e-06	-2.94624	-1.08521e-05	0.00661188	3.99593e-06	-2.71579	0.00661188
YMR023C	MSS1	Mitochondrial Splicing System	9.01833e-07	0.00667533	3.32458e-07	2.71262	2.50201e-06	0.00344511	8.55401e-07	2.92495	0.00667533
YPR065W	ROX1	Regulation by OXygen	-1.3315e-06	0.00669528	4.91033e-07	-2.71163	-7.53821e-06	3.98863e-08	1.37274e-06	-5.49135	0.00669528
YML037C			1.97434e-06	3.595e-05	4.77809e-07	4.13208	2.39353e-06	0.00676801	8.83857e-07	2.70805	0.00676801
YOR137C	SIA1	Suppressor of eIF5A	1.82987e-06	8.83512e-05	4.6674e-07	3.92054	1.67075e-06	0.00679482	6.17258e-07	2.70674	0.00679482
YLR424W	SPP382	Suppressor of PrP38 #2	1.9732e-06	0.00219184	6.44221e-07	3.06293	2.31215e-06	0.00688987	8.55678e-07	2.70212	0.00688987
YJR121W	ATP2	ATP synthase	-1.60546e-06	0.00690578	5.94316e-07	-2.70135	-2.77152e-06	2.51572e-05	6.57789e-07	-4.21339	0.00690578
YER012W	PRE1	PRoteinase yscE	-1.12522e-06	0.00698579	4.17132e-07	-2.69752	-2.39736e-06	0.000511435	6.89949e-07	-3.47469	0.00698579
YPR027C			-5.54697e-06	0.000336222	1.54699e-06	-3.58566	-4.98033e-06	0.00705406	1.84848e-06	-2.69428	0.00705406
YKR016W	MIC60	MItochondrial contact site and Cristae organizing system	-1.14329e-06	0.00715128	4.25061e-07	-2.68972	-1.9434e-06	0.000542481	5.61862e-07	-3.45885	0.00715128
YER084W			-4.73793e-06	0.00724338	1.7643e-06	-2.68544	8.21558e-06	0.000592901	2.39184e-06	3.43484	0.00724338
YPL082C	MOT1	Modifier of Transcription	2.39005e-06	5.70029e-08	4.40322e-07	5.42796	2.13428e-06	0.00736868	7.96461e-07	2.67971	0.00736868
YCL025C	AGP1	high-Affinity Glutamine Permease	-2.55065e-06	0.00737984	9.52019e-07	-2.6792	7.5966e-06	5.19704e-07	1.5136e-06	5.01889	0.00737984
YHR187W	IKI1	Insensitive to KIller toxin	-1.05724e-06	0.00581861	3.83358e-07	-2.75783	-2.76448e-06	0.00745866	1.0332e-06	-2.67564	0.00745866
YJL121C	RPE1	Ribulose 5-Phosphate Epimerase	-1.667e-06	4.48184e-07	3.30278e-07	-5.04726	-2.27339e-06	0.00747671	8.49918e-07	-2.67483	0.00747671
YNL032W	SIW14	Synthetic Interaction with Whi2	1.91127e-06	8.01041e-06	4.28064e-07	4.46491	1.67656e-06	0.00747756	6.26798e-07	2.67479	0.00747756
YBR007C	DSF2	Deletion Suppressor of mptFive/pufFive mutation	2.22969e-06	1.49417e-06	4.63359e-07	4.81201	2.06425e-06	0.00759075	7.73201e-07	2.66975	0.00759075
YMR316W	DIA1	Digs Into Agar	1.9437e-06	0.00760834	7.28259e-07	2.66897	-4.2681e-06	6.08782e-07	8.55603e-07	-4.98841	0.00760834
YOR306C	MCH5	MonoCarboxylate transporter Homolog	4.16396e-06	7.31725e-12	6.07761e-07	6.85132	5.25257e-06	0.00763631	1.96892e-06	2.66774	0.00763631
YLR019W	PSR2	Plasma membrane Sodium Response	2.9172e-06	1.13787e-11	4.29766e-07	6.78789	2.23808e-06	0.00780217	8.41223e-07	2.66051	0.00780217
YJR140C	HIR3	HIstone Regulation	8.36499e-07	0.00314372	2.8324e-07	2.95332	1.87356e-06	0.00806395	7.07168e-07	2.64938	0.00806395
YGR234W	YHB1	Yeast flavoHemogloBin	-2.0235e-06	0.00806959	7.63833e-07	-2.64914	-4.32184e-06	2.14375e-05	1.01705e-06	-4.24937	0.00806959
YMR305C	SCW10	Soluble Cell Wall protein	-1.04266e-06	0.00809873	3.93765e-07	-2.64793	-6.58666e-06	6.35007e-07	1.32256e-06	-4.98025	0.00809873
YOR370C	MRS6	Mitochondrial RNA Splicing	7.46059e-07	0.0025734	2.47484e-07	3.01457	1.42163e-06	0.00812885	5.37138e-07	2.64667	0.00812885
YMR055C	BUB2	Budding Uninhibited by Benzimidazole	-2.56192e-05	1.55084e-08	4.52968e-06	-5.65584	1.97156e-06	0.00830303	7.46948e-07	2.63949	0.00830303
YCL074W			-1.99065e-05	0.000149094	5.2488e-06	-3.79257	-1.80045e-05	0.00830525	6.82145e-06	-2.6394	0.00830525
YGR106C	VOA1	V0 Assembly protein	-1.88685e-06	0.00836129	7.15497e-07	-2.63712	-1.00444e-05	5.57357e-14	1.33609e-06	-7.51773	0.00836129
YIL118W	RHO3	Ras HOmolog	-1.65341e-06	0.00363345	5.68505e-07	-2.90835	-2.89609e-06	0.00843446	1.09943e-06	-2.63416	0.00843446
YGL134W	PCL10	Pho85 CycLin	1.69105e-06	4.89758e-08	3.1e-07	5.45499	2.05444e-06	0.00844402	7.80036e-07	2.63378	0.00844402
YMR314W	PRE5	PRoteinase yscE	-8.03809e-07	0.00212803	2.61677e-07	-3.07176	-1.83563e-06	0.00847391	6.97274e-07	-2.63258	0.00847391
YOL028C	YAP7	Yeast AP-1	9.92804e-07	0.0085078	3.77316e-07	2.63122	2.67791e-06	2.61427e-06	5.69888e-07	4.69901	0.0085078
YGR058W	PEF1	Penta-EF-Hand protein	-7.8174e-07	0.00852597	2.97183e-07	-2.6305	-7.55598e-06	1.16937e-05	1.72384e-06	-4.38322	0.00852597
YPR082C	DIB1	S. pombe DIm1+ in Budding yeast	1.51536e-06	0.00856869	5.76445e-07	2.6288	3.76333e-06	1.92956e-10	5.91082e-07	6.36684	0.00856869
YLR359W	ADE13	ADEnine requiring	-1.82909e-06	8.46376e-08	3.41442e-07	-5.35695	-3.15708e-06	0.00858242	1.20121e-06	-2.62825	0.00858242
YKL013C	ARC19	ARp2/3 Complex subunit	1.53128e-06	8.50835e-08	2.859e-07	5.356	1.53514e-06	0.00870918	5.85203e-07	2.62326	0.00870918
YML061C	PIF1	Petite Integration Frequency	-8.3958e-07	0.00874401	3.20218e-07	-2.6219	2.84348e-06	5.61172e-07	5.68228e-07	5.00412	0.00874401
YML133C			1.54496e-06	0.00880492	5.89782e-07	2.61954	-9.67524e-06	8.21144e-08	1.80427e-06	-5.36242	0.00880492
YPL231W	FAS2	Fatty Acid Synthetase	2.06906e-06	2.56808e-06	4.39978e-07	4.70265	1.86613e-06	0.00885097	7.12875e-07	2.61776	0.00885097
YER144C	UBP5	UBiquitin-specific Protease	1.21443e-06	0.00130059	3.7764e-07	3.21585	-2.41014e-06	0.00886332	9.20855e-07	-2.61728	0.00886332
YLR286C	CTS1	ChiTinaSe	-3.652e-06	3.79208e-05	8.86452e-07	-4.1198	-5.34106e-06	0.00894896	2.04325e-06	-2.614	0.00894896
YJR148W	BAT2	Branched-chain Amino acid Transaminase	-2.79995e-06	4.66927e-06	6.1146e-07	-4.57912	-1.36341e-06	0.00904341	5.22299e-07	-2.61041	0.00904341
YPR121W	THI22	THIamine metabolism	1.52678e-06	0.000225789	4.13955e-07	3.68826	2.34008e-06	0.00907179	8.96809e-07	2.60934	0.00907179
YGL033W	HOP2	HOmologous Pairing	-3.29412e-06	0.0091263	1.26343e-06	-2.60729	1.10428e-05	2.37321e-07	2.137e-06	5.16744	0.0091263
YPL176C	TRE1	Transferrin REceptor like	1.33146e-06	4.53894e-05	3.26485e-07	4.07818	1.40269e-06	0.00914141	5.38107e-07	2.60672	0.00914141
YCR020C	PET18	PETite colonies	2.81274e-06	0.00916393	1.07938e-06	2.60588	3.79093e-06	0.00343626	1.29571e-06	2.92575	0.00916393
YBR028C	YPK3		-2.28425e-06	9.59287e-06	5.1608e-07	-4.42615	-2.49995e-06	0.00917497	9.59502e-07	-2.60546	0.00917497
YLR410W-B			1.87246e-06	0.00922823	7.19216e-07	2.60348	2.81055e-06	0.0029159	9.44257e-07	2.97647	0.00922823
YLR227W-B			-5.61104e-06	0.00482047	1.99058e-06	-2.81879	1.26651e-05	0.00924554	4.86587e-06	2.60284	0.00924554
YLR452C	SST2	SuperSensiTive	-1.30399e-06	0.00924883	5.0101e-07	-2.60272	-3.97476e-06	0.00309143	1.34351e-06	-2.9585	0.00924883
YBR118W	TEF2	Translation Elongation Factor	1.59651e-06	0.000897695	4.80766e-07	3.32077	-3.26401e-06	0.00932489	1.25543e-06	-2.59991	0.00932489
YHR166C	CDC23	Cell Division Cycle	8.60427e-07	0.00935493	3.31086e-07	2.5988	1.85741e-06	0.000901329	5.5952e-07	3.31964	0.00935493
YPL133C	RDS2	Regulator of Drug Sensitivity	1.01161e-06	0.00952389	3.90182e-07	2.59265	2.77076e-06	7.48561e-06	6.18558e-07	4.47939	0.00952389
YJL163C			-3.46479e-06	9.76646e-07	7.07636e-07	-4.89629	-3.37987e-06	0.00958953	1.30482e-06	-2.59029	0.00958953
YER060W	FCY21	FluoroCYtosine resistance	1.58498e-06	0.00785747	5.96275e-07	2.65813	4.0944e-06	0.00971168	1.58334e-06	2.58593	0.00971168
YDL036C	PUS9	PseudoUridine Synthase	-1.02613e-06	0.00755672	3.84139e-07	-2.67126	-1.51579e-06	0.00973834	5.86383e-07	-2.58498	0.00973834
YOR385W			-1.66311e-06	0.00974757	6.43455e-07	-2.58466	-9.1024e-06	5.53183e-12	1.32087e-06	-6.89121	0.00974757
YAR029W	DFP2	DUP240 Family Protein	2.66801e-06	0.00979208	1.03288e-06	2.58309	7.50297e-06	2.21669e-07	1.4484e-06	5.18018	0.00979208
YOR197W	MCA1	MetaCAspase	5.31623e-07	0.00982921	2.05913e-07	2.58178	-1.64761e-06	0.000213159	4.44953e-07	-3.70289	0.00982921
YJL026W	RNR2	RiboNucleotide Reductase	-1.24038e-06	0.00314097	4.19956e-07	-2.95359	-3.11672e-06	0.00986059	1.20771e-06	-2.58068	0.00986059
YOR381W	FRE3	Ferric REductase	1.36526e-06	0.00986301	5.29048e-07	2.5806	5.76593e-06	2.8824e-07	1.12375e-06	5.13098	0.00986301
YDL008W	APC11	Anaphase Promoting Complex	-3.2197e-06	2.22581e-06	6.80445e-07	-4.73176	-2.67424e-06	0.00987974	1.03652e-06	-2.58001	0.00987974
YAR007C	RFA1	Replication Factor A	-1.0487e-06	0.00989556	4.0656e-07	-2.57946	-2.29737e-06	0.00337023	7.8361e-07	-2.93178	0.00989556
YLR165C	PUS5	PseudoUridine Synthase	1.02267e-06	0.00995471	3.96784e-07	2.5774	3.72801e-06	4.03544e-07	7.35702e-07	5.06728	0.00995471
YDR533C	HSP31	Heat-Shock Protein	2.20436e-06	0.00999087	8.55682e-07	2.57615	1.11356e-05	1.61644e-18	1.26811e-06	8.78127	0.00999087
YKR093W	PTR2	Peptide TRansport	-2.3436e-06	0.00999461	9.09775e-07	-2.57602	-5.06803e-06	4.68989e-07	1.00584e-06	-5.03858	0.00999461
YDR531W	CAB1	Coenzyme A Biosynthesis	-1.30285e-06	8.3201e-06	2.92329e-07	-4.45678	-1.95906e-06	0.0100161	7.60721e-07	-2.57527	0.0100161
YMR109W	MYO5	MYOsin	1.37733e-06	0.0100236	5.34881e-07	2.57502	-1.92208e-06	0.00425118	6.72315e-07	-2.8589	0.0100236
YDR333C	RQC1	Ribosome Quality Control	-5.56248e-07	0.010109	2.16264e-07	-2.57208	-1.71039e-06	0.000567049	4.9621e-07	-3.4469	0.010109
YDL206W	YCX1	Yeast CCX	2.24718e-06	6.46238e-07	4.51526e-07	4.97686	-2.08583e-06	0.0101482	8.11375e-07	-2.57074	0.0101482
YCR037C	PHO87	PHOsphate metabolism	1.40883e-06	2.12671e-07	2.7156e-07	5.18791	-1.74077e-06	0.0102983	6.78491e-07	-2.56565	0.0102983
YDR007W	TRP1	TRyPtophan	2.39658e-06	5.0485e-06	5.25248e-07	4.56276	3.1548e-06	0.0103103	1.22982e-06	2.56524	0.0103103
YKL010C	UFD4	Ubiquitin Fusion Degradation protein	1.75713e-06	7.74782e-06	3.92914e-07	4.47204	1.58808e-06	0.010399	6.19794e-07	2.56227	0.010399
YGR009C	SEC9	SECretory	-8.7272e-07	0.0022989	2.86267e-07	-3.04863	-8.97184e-07	0.0104529	3.50397e-07	-2.56048	0.0104529
YLR151C	PCD1	Peroxisomal Coenzyme A Diphosphatase	2.35902e-06	0.0104625	9.21435e-07	2.56016	3.88419e-06	0.00650391	1.42737e-06	2.72123	0.0104625
YBR205W	KTR3	Kre Two Related	-1.38201e-06	0.0107929	5.42106e-07	-2.54933	-4.44892e-06	0.00012603	1.16036e-06	-3.83409	0.0107929
YOL075C			-8.48028e-07	0.00287156	2.84462e-07	-2.98116	1.74833e-06	0.0109036	6.86759e-07	2.54577	0.0109036
YML002W	VRL1		1.65155e-06	0.00252859	5.46889e-07	3.0199	2.60725e-06	0.0109601	1.02487e-06	2.54397	0.0109601
YKL178C	STE3	STErile	-4.63195e-06	0.0110264	1.82227e-06	-2.54186	-2.27527e-05	3.35878e-07	4.45947e-06	-5.10212	0.0110264
YDL129W			3.22387e-06	1.48653e-05	7.44427e-07	4.33068	-2.84332e-06	0.0110588	1.11905e-06	-2.54084	0.0110588
YDR067C	OCA6	Oxidant-induced Cell-cycle Arrest	9.53703e-07	0.0111464	3.75758e-07	2.53808	1.61982e-06	0.00441229	5.68943e-07	2.84708	0.0111464
YKR060W	UTP30	U Three Protein	-2.03208e-06	0.0111752	8.00922e-07	-2.53717	-3.64928e-06	0.000795909	1.08797e-06	-3.35421	0.0111752
YOR153W	PDR5	Pleiotropic Drug Resistance	-2.49547e-06	0.0112519	9.84494e-07	-2.53478	-2.09849e-06	0.0043163	7.35263e-07	-2.85407	0.0112519
YIL039W	TED1	Trafficking of Emp24p/Erv25p-dependent cargo Disrupted	-1.28847e-06	0.00916407	4.94449e-07	-2.60587	-2.91728e-06	0.0112745	1.15122e-06	-2.53407	0.0112745
YDR298C	ATP5	ATP synthase	-1.39354e-06	0.0114427	5.51052e-07	-2.52888	-3.31807e-06	2.80691e-05	7.92169e-07	-4.18859	0.0114427
YNL327W	EGT2	Early G1 Transcript	-6.15353e-06	2.40264e-10	9.71643e-07	-6.33311	-4.2935e-06	0.0114959	1.69888e-06	-2.52725	0.0114959
YDR072C	IPT1	InositolPhosphoTransferase	-1.56331e-06	0.0116607	6.19808e-07	-2.52225	-7.3713e-06	4.48477e-20	8.03347e-07	-9.17574	0.0116607
YDR329C	PEX3	PEroXin	-1.92892e-06	8.18921e-14	2.58317e-07	-7.46724	-1.87535e-06	0.011687	7.43757e-07	-2.52146	0.011687
YGR084C	MRP13	Mitochondrial Ribosomal Protein	-1.783e-06	0.0118427	7.08439e-07	-2.5168	-1.01702e-05	2.26759e-09	1.70145e-06	-5.97738	0.0118427
YER175C	TMT1	Trans-aconitate MethylTransferase	-2.80321e-06	0.012014	1.11605e-06	-2.51173	1.03092e-05	1.04803e-07	1.93848e-06	5.31819	0.012014
YCL055W	KAR4	KARyogamy	-1.23598e-06	0.0120541	4.92313e-07	-2.51056	-2.42759e-06	0.0102626	9.45744e-07	-2.56685	0.0120541
YOR317W	FAA1	Fatty Acid Activation	1.12744e-06	0.0120696	4.49161e-07	2.5101	1.61216e-06	0.00495224	5.73695e-07	2.81012	0.0120696
YFR046C	CNN1	Co-purified with NNf1p	8.68314e-07	0.0121307	3.46174e-07	2.50832	3.32472e-06	4.583e-05	8.15695e-07	4.07593	0.0121307
YLR190W	MMR1	Mitochondrial Myo2p Receptor-related	-2.50185e-06	1.34922e-05	5.74879e-07	-4.35197	1.59284e-06	0.0122893	6.36186e-07	2.50373	0.0122893
YGR088W	CTT1	CaTalase T	-4.2127e-06	0.0123007	1.68279e-06	-2.5034	-1.08486e-05	3.53717e-09	1.83735e-06	-5.9045	0.0123007
YLR115W	CFT2	Cleavage Factor Two	-7.03142e-07	0.0123197	2.80936e-07	-2.50285	-1.21658e-06	0.000492349	3.49102e-07	-3.48488	0.0123197
YDR410C	STE14	STErile	-1.14661e-06	0.0124391	4.58746e-07	-2.49944	-3.12638e-06	0.000283693	8.61321e-07	-3.62975	0.0124391
YDR309C	GIC2	GTPase Interactive Component	-2.84308e-06	0.000131699	7.43626e-07	-3.82326	-5.02625e-06	0.0125048	2.01245e-06	-2.49757	0.0125048
YBR136W	MEC1	Mitosis Entry Checkpoint	1.45501e-06	0.0125314	5.82748e-07	2.49682	3.12524e-06	0.000529606	9.01864e-07	3.46532	0.0125314
YEL071W	DLD3	D-Lactate Dehydrogenase	-1.67245e-06	0.00784545	6.29058e-07	-2.65865	-2.7793e-06	0.0125888	1.11386e-06	-2.49519	0.0125888
YCL064C	CHA1	Catabolism of Hydroxy Amino acids	-3.19994e-06	0.0126368	1.28313e-06	-2.49384	-1.44248e-05	1.24854e-14	1.87069e-06	-7.71098	0.0126368
YGR146C	ECL1	Extends Chronological Lifespan	-5.49577e-06	7.32112e-08	1.02093e-06	-5.38311	-4.9901e-06	0.0126657	2.00162e-06	-2.49303	0.0126657
YDL015C	TSC13	Temperature-sensitive Suppressors of Csg2 mutants	-1.23e-06	0.0127383	4.93779e-07	-2.491	-4.37292e-06	7.1441e-07	8.82099e-07	-4.9574	0.0127383
YHR200W	RPN10	Regulatory Particle Non-ATPase	-1.07891e-06	6.65612e-05	2.70521e-07	-3.98825	-2.38997e-06	0.0129578	9.61787e-07	-2.48493	0.0129578
YOR175C	ALE1	Acyltransferase for Lyso-phosphatidylEthanolamine	-1.61921e-06	0.00365968	5.57177e-07	-2.9061	-2.60566e-06	0.0130269	1.04939e-06	-2.48303	0.0130269
YGL003C	CDH1	CDC20 Homolog	8.90934e-07	0.013055	3.5892e-07	2.48226	1.74104e-06	0.0024281	5.74191e-07	3.03216	0.013055
YDR367W	KEI1	Kex2-cleavable protein Essential for Inositol phosphorylceramide synthesis	-1.39671e-06	0.0130795	5.62826e-07	-2.4816	-3.77921e-06	0.00167197	1.2024e-06	-3.14305	0.0130795
YHR086W	NAM8	Nuclear Accommodation of Mitochondria	1.87446e-06	3.88746e-11	2.83652e-07	6.6083	1.60144e-06	0.0130929	6.4542e-07	2.48123	0.0130929
YIL160C	POT1	Peroxisomal Oxoacyl Thiolase	-7.216e-06	0.0130975	2.90838e-06	-2.48111	-8.52679e-06	0.00528381	3.05707e-06	-2.7892	0.0130975
YOR285W	RDL1	RhoDanese-Like protein	-1.61572e-06	0.0131745	6.51759e-07	-2.47902	2.74464e-06	0.00133102	8.55238e-07	3.20921	0.0131745
YER113C	TMN3	TransMembrane Nine	-9.22715e-07	0.0132121	3.72362e-07	-2.478	-2.26205e-06	0.0113771	8.93775e-07	-2.5309	0.0132121
YJL132W			2.76839e-06	0.00423587	9.67957e-07	2.86004	2.97096e-06	0.0132541	1.19948e-06	2.47687	0.0132541
YNL237W	YTP1	Yeast putative Transmembrane Protein	2.2598e-06	0.013266	9.12479e-07	2.47655	3.55123e-06	0.00307947	1.19986e-06	2.95969	0.013266
YML069W	POB3	POl1 Binding	-7.24763e-07	0.0132687	2.92659e-07	-2.47648	-1.36812e-06	0.000111346	3.54028e-07	-3.86444	0.0132687
YDR529C	QCR7	ubiQuinol-cytochrome C oxidoReductase	-2.0222e-06	0.0133655	8.17422e-07	-2.47388	-3.55058e-06	0.00289052	1.19181e-06	-2.97915	0.0133655
YGL232W	TAN1	Trna AcetylatioN	-1.82705e-06	0.0133872	7.38708e-07	-2.4733	-3.01649e-06	2.17248e-05	7.10367e-07	-4.24638	0.0133872
YMR208W	ERG12	ERGosterol biosynthesis	-1.15427e-06	0.0135574	4.67546e-07	-2.46878	-6.64398e-06	6.27325e-13	9.23492e-07	-7.19441	0.0135574
YDL013W	SLX5	Synthetic Lethal of unknown [X] function	1.21252e-06	7.81095e-06	2.71239e-07	4.4703	1.41222e-06	0.0136442	5.72562e-07	2.4665	0.0136442
YOL105C	WSC3	cell Wall integrity and Stress response Component	3.02984e-06	6.91707e-09	5.23024e-07	5.79293	-1.75117e-06	0.0137259	7.10598e-07	-2.46436	0.0137259
YOL008W	COQ10	COenzyme Q	-8.96175e-07	0.0138252	3.64037e-07	-2.46177	2.15125e-06	0.0133967	8.6988e-07	2.47305	0.0138252
YOR217W	RFC1	Replication Factor C	-8.94794e-07	0.0140464	3.64319e-07	-2.45607	-1.32021e-06	0.0043339	4.62782e-07	-2.85278	0.0140464
YOR301W	RAX1	Revert to Axial	-1.23964e-06	0.0141404	5.05218e-07	-2.45368	-3.0196e-06	0.000262401	8.27324e-07	-3.64984	0.0141404
YJL204C	RCY1	ReCYcling	6.75053e-07	0.0142636	2.75469e-07	2.45055	1.56895e-06	0.00377867	5.41753e-07	2.89607	0.0142636
YHR131C			1.82111e-06	2.46199e-10	2.87724e-07	6.32935	1.05734e-06	0.014291	4.31593e-07	2.44987	0.014291
YGL219C	MDM34	Mitochondrial Distribution and Morphology	-1.15744e-06	0.0143042	4.72514e-07	-2.44953	1.66813e-06	0.00971102	6.45073e-07	2.58595	0.0143042
YAR019C	CDC15	Cell Division Cycle	1.08918e-06	0.0143752	4.44972e-07	2.44775	2.92255e-06	3.57663e-06	6.30597e-07	4.63458	0.0143752
YBL015W	ACH1	Acetyl CoA Hydrolase	-2.12199e-06	0.0143996	8.67131e-07	-2.44714	-2.90889e-06	0.00402738	1.01143e-06	-2.87601	0.0143996
YHL004W	MRP4	Mitochondrial Ribosomal Protein	-1.41056e-06	0.0144027	5.76429e-07	-2.44706	-1.50752e-06	0.00842281	5.72192e-07	-2.63463	0.0144027
YDR322W	MRPL35	Mitochondrial Ribosomal Protein, Large subunit	-1.09297e-06	0.0121695	4.35935e-07	-2.50719	-1.23974e-06	0.0144049	5.06637e-07	-2.447	0.0144049
YIR034C	LYS1	LYSine requiring	-1.72648e-06	0.0144821	7.06106e-07	-2.44508	4.53765e-06	0.00280447	1.51842e-06	2.98839	0.0144821
YPL188W	POS5	PerOxide Sensitive	1.22086e-06	0.0144931	4.99371e-07	2.4448	2.41785e-06	0.00480274	8.57403e-07	2.81997	0.0144931
YCL014W	BUD3	BUD site selection	-1.30114e-06	0.0146344	5.32971e-07	-2.4413	2.2699e-06	0.00588986	8.24264e-07	2.75385	0.0146344
YDR472W	TRS31	TRapp Subunit	-1.11776e-06	4.57536e-05	2.74208e-07	-4.07632	-2.27087e-06	0.014762	9.31386e-07	-2.43817	0.014762
YML016C	PPZ1	Protein Phosphatase Z	1.73439e-06	5.03492e-05	4.27821e-07	4.054	1.35209e-06	0.014805	5.54792e-07	2.43711	0.014805
YGL072C			2.46262e-06	0.0148966	1.01139e-06	2.43488	6.58314e-06	0.000112504	1.70463e-06	3.86191	0.0148966
YEL024W	RIP1	Rieske Iron-sulfur Protein	-1.60236e-06	0.0149538	6.58459e-07	-2.4335	-5.65694e-06	1.12661e-09	9.28836e-07	-6.09035	0.0149538
YBR082C	UBC4	UBiquitin-Conjugating	-1.60708e-06	0.0002689	4.41076e-07	-3.64355	-2.10496e-06	0.0150509	8.65829e-07	-2.43115	0.0150509
YGL012W	ERG4	ERGosterol biosynthesis	-1.32326e-06	0.0151272	5.44704e-07	-2.42932	-3.54797e-06	0.00103737	1.08163e-06	-3.28019	0.0151272
YDL131W	LYS21	LYSine	-1.41544e-06	2.87491e-05	3.38366e-07	-4.18315	3.35333e-06	0.0152092	1.38147e-06	2.42736	0.0152092
YGL154C	LYS5	LYSine requiring	1.38795e-06	0.0152306	5.71915e-07	2.42685	2.50183e-06	0.000649803	7.33691e-07	3.40993	0.0152306
YDR383C	NKP1	Non-essential Kinetochore Protein	1.24765e-06	0.0107929	4.89402e-07	2.54933	1.48511e-06	0.0152586	6.12117e-07	2.42618	0.0152586
YGR183C	QCR9	ubiQuinol-cytochrome C oxidoReductase	-2.46963e-06	0.00596661	8.98173e-07	-2.74961	-3.38608e-06	0.0152715	1.39582e-06	-2.42588	0.0152715
YJL107C			1.37704e-06	0.0153288	5.67966e-07	2.42452	-6.70647e-06	1.65822e-06	1.39976e-06	-4.79116	0.0153288
YIL089W			-3.5648e-06	3.07016e-05	8.55237e-07	-4.1682	2.53281e-06	0.0153731	1.04512e-06	2.42347	0.0153731
YLR097C	HRT3	High level expression Reduces Ty3 transposition	1.29797e-06	0.000198388	3.48817e-07	3.72106	1.18388e-06	0.0154433	4.88841e-07	2.42181	0.0154433
YMR086W	SEG1	Stability of Eisosomes Guaranteed	-1.42242e-06	0.0155617	5.88012e-07	-2.41904	-2.80035e-06	1.75626e-05	6.52181e-07	-4.29382	0.0155617
YER167W	BCK2	Bypass of C Kinase	9.24575e-07	0.000934392	2.79364e-07	3.30957	1.77734e-06	0.0155949	7.34966e-07	2.41826	0.0155949
YBR286W	APE3	AminoPEptidase	-1.78103e-06	0.00074202	5.27936e-07	-3.37356	-3.41961e-06	0.015618	1.41439e-06	-2.41772	0.015618
YKL122C	SRP21	Signal Recognition Particle	-1.16534e-06	0.0118786	4.63223e-07	-2.51573	-2.6737e-06	0.0156766	1.1065e-06	-2.41636	0.0156766
YDR098C	GRX3	GlutaRedoXin	-1.09039e-06	0.0157526	4.51582e-07	-2.4146	-2.87184e-06	5.28665e-05	7.10398e-07	-4.04258	0.0157526
YJR118C	ILM1	Increased Loss of Mitochondrial DNA	-1.90624e-06	0.0158079	7.89883e-07	-2.41332	-4.63589e-06	0.00171188	1.47822e-06	-3.13614	0.0158079
YOL103W-B			-2.4844e-06	0.0159119	1.03047e-06	-2.41093	-6.81697e-06	4.88283e-06	1.49176e-06	-4.56976	0.0159119
YHR181W	SVP26	Sed5 Vesicle Protein	-1.90934e-06	0.00017761	5.09306e-07	-3.7489	-2.26485e-06	0.0159172	9.39458e-07	-2.41081	0.0159172
YOR117W	RPT5	Regulatory Particle Triple-A protein, or Regulatory Particle Triphosphatase	-6.99329e-07	0.0159466	2.90162e-07	-2.41014	-1.77182e-06	0.00125539	5.49235e-07	-3.22599	0.0159466
YDR073W	SNF11	Sucrose NonFermenting	1.89936e-06	0.000283255	5.23218e-07	3.63015	1.97219e-06	0.015951	8.18324e-07	2.41004	0.015951
YGR276C	RNH70	RNase H	-1.02891e-06	0.0159725	4.27014e-07	-2.40954	-2.57096e-06	6.57594e-08	4.75893e-07	-5.40239	0.0159725
YKR072C	SIS2	SIt4 Suppressor	7.91983e-07	0.0160659	3.28976e-07	2.40742	1.72911e-06	0.0118313	6.86936e-07	2.51714	0.0160659
YBL029W			2.11007e-06	0.016184	8.77465e-07	2.40474	3.41132e-06	0.000691633	1.00544e-06	3.39287	0.016184
YNR017W	TIM23	Translocase of the Inner Mitochondrial membrane	1.49259e-06	1.40343e-06	3.09377e-07	4.82452	1.31672e-06	0.0162077	5.47674e-07	2.4042	0.0162077
YLR321C	SFH1	Snf Five Homolog	1.28867e-06	0.0162197	5.36068e-07	2.40393	-2.43315e-06	2.22315e-05	5.73692e-07	-4.24121	0.0162197
YBR195C	MSI1	Multicopy Suppressor of IRA1	-1.06238e-06	0.00966718	4.10581e-07	-2.58751	-2.54719e-06	0.0162898	1.06029e-06	-2.40236	0.0162898
YHL034C	SBP1		9.9245e-07	0.0163501	4.13348e-07	2.40101	-4.22508e-06	4.13311e-07	8.34547e-07	-5.06272	0.0163501
YKL081W	TEF4	Translation Elongation Factor	-1.80035e-06	0.0164421	7.50476e-07	-2.39895	-5.44584e-06	3.19809e-05	1.30945e-06	-4.15888	0.0164421
YGL057C	GEP7	GEnetic interactors of Prohibitins	-9.71632e-07	0.0164435	4.05029e-07	-2.39892	-2.07614e-06	0.0128123	8.34147e-07	-2.48894	0.0164435
YLR371W	ROM2	RhO1 Multicopy suppressor	8.8651e-07	0.0164674	3.69627e-07	2.39839	1.38027e-06	0.00985782	5.34827e-07	2.58078	0.0164674
YBR158W	AMN1	Antagonist of Mitotic exit Network	-4.21457e-06	1.27495e-08	7.40778e-07	-5.68939	-3.53753e-06	0.0166095	1.4769e-06	-2.39524	0.0166095
YHR214W			-2.26151e-06	0.0166122	9.44192e-07	-2.39518	-8.26505e-06	0.00126996	2.56465e-06	-3.22268	0.0166122
YGL032C	AGA2	a-AGglutinin	-2.54717e-06	0.0166411	1.06374e-06	-2.39454	1.30359e-05	5.80632e-05	3.24233e-06	4.02055	0.0166411
YPR005C	HAL1	HALotolerance	3.65328e-06	0.000283701	1.00648e-06	3.62975	3.26379e-06	0.0166775	1.36347e-06	2.39374	0.0166775
YJR066W	TOR1	Target Of Rapamycin	8.29394e-07	0.0166798	3.46491e-07	2.39369	2.42295e-06	0.000244237	6.60522e-07	3.66823	0.0166798
YCR026C	NPP1	ecto-Nucleotide Pyrophosphatase/Phosphodiesterase	-9.60745e-07	0.00811453	3.6292e-07	-2.64727	1.53444e-06	0.016758	6.41493e-07	2.39197	0.016758
YAR018C	KIN3	protein KINase	-5.7421e-06	2.34151e-08	1.02819e-06	-5.58467	-3.01554e-06	0.016794	1.26111e-06	-2.39119	0.016794
YOR354C	MSC6	Meiotic Sister-Chromatid recombination	-1.25508e-06	0.0167979	5.24894e-07	-2.3911	-1.4728e-06	0.0153731	6.07724e-07	-2.42347	0.0167979
YDL120W	YFH1	Yeast Frataxin Homolog	-1.74799e-06	2.63135e-08	3.1414e-07	-5.56435	-1.85142e-06	0.0168529	7.74686e-07	-2.3899	0.0168529
YDL057W			1.23261e-06	0.0169434	5.16185e-07	2.38793	5.646e-06	1.44384e-09	9.33144e-07	6.05051	0.0169434
YNL239W	LAP3	Leucine AminoPeptidases	-1.11397e-06	0.0132079	4.49523e-07	-2.47811	2.12904e-06	0.0169796	8.91876e-07	2.38715	0.0169796
YLR039C	RIC1	RIbosome Control	7.50574e-07	0.0169932	3.14462e-07	2.38685	1.99599e-06	0.000505929	5.73956e-07	3.4776	0.0169932
YGR027W-B			-1.82768e-06	0.0170375	7.66035e-07	-2.3859	-5.28517e-06	1.92868e-14	6.90394e-07	-7.6553	0.0170375
YBR243C	ALG7	Asparagine-Linked Glycosylation	-1.8253e-06	0.00632713	6.68528e-07	-2.73033	-2.95393e-06	0.0170554	1.23828e-06	-2.38551	0.0170554
YHR209W	CRG1	Cantharidin Resistance Gene	3.47287e-06	1.6737e-05	8.06803e-07	4.30449	2.64153e-06	0.0171055	1.10782e-06	2.38443	0.0171055
YBR297W	MAL33	MALtose	1.88162e-06	0.0171254	7.89267e-07	2.384	-5.19923e-06	1.78452e-05	1.21186e-06	-4.29028	0.0171254
YDR365W-B			-1.81947e-06	0.0171684	7.63493e-07	-2.38308	-5.1394e-06	4.4884e-07	1.01831e-06	-5.04698	0.0171684
YBR200W	BEM1	Bud EMergence	-7.13913e-07	0.0171855	2.99621e-07	-2.38272	-2.33576e-06	2.77137e-07	4.54572e-07	-5.13837	0.0171855
YNL161W	CBK1	Cell wall Biosynthesis Kinase	6.81135e-07	0.0172285	2.85976e-07	2.38179	1.49983e-06	0.0129259	6.03358e-07	2.4858	0.0172285
YGL228W	SHE10	Sensitivity to High Expression	-1.95281e-06	9.55116e-14	2.62228e-07	-7.44697	-1.5047e-06	0.017279	6.32035e-07	-2.38072	0.017279
YGR019W	UGA1	Utilization of GAba	-1.87769e-06	0.0108144	7.36742e-07	-2.54864	1.76154e-06	0.0175173	7.41495e-07	2.37567	0.0175173
YLL010C	PSR1	Plasma membrane Sodium Response	1.10459e-06	0.00486048	3.92236e-07	2.81614	-1.72324e-06	0.0175647	7.25675e-07	-2.37467	0.0175647
YGL018C	JAC1	J-type Accessory Chaperone	-9.84595e-07	0.0176093	4.14788e-07	-2.37373	2.42852e-06	0.0103174	9.46787e-07	2.56501	0.0176093
YER149C	PEA2	PEAnut shmoo mutant	-1.47948e-06	2.97886e-05	3.5436e-07	-4.17508	-2.21742e-06	0.0176216	9.34252e-07	-2.37347	0.0176216
YOR034C	AKR2	AnKyrin Repeat-containing protein	1.25289e-06	0.000142848	3.29431e-07	3.80318	1.53702e-06	0.0178588	6.48932e-07	2.36853	0.0178588
YOL117W	RRI2		1.35372e-06	0.0179626	5.72063e-07	2.36639	3.16967e-06	7.40569e-05	7.99843e-07	3.96286	0.0179626
YML007W	YAP1	Yeast AP-1	9.06295e-07	0.0106226	3.54732e-07	2.55487	-1.47017e-06	0.018025	6.2161e-07	-2.3651	0.018025
YDR439W	LRS4	Loss of RDNA Silencing	6.6615e-07	0.0180291	2.81668e-07	2.36502	1.50396e-06	0.00858636	5.72263e-07	2.6281	0.0180291
YML008C	ERG6	ERGosterol biosynthesis	-1.37396e-06	0.0181457	5.81536e-07	-2.36263	-4.75106e-06	4.75992e-11	7.22237e-07	-6.57826	0.0181457
YDL049C	KNH1	Kre9(Nine) Homolog	2.61593e-06	0.00124161	8.101e-07	3.22915	-3.57767e-06	0.0182562	1.51572e-06	-2.36038	0.0182562
YNR061C			-1.17076e-06	0.0183089	4.96231e-07	-2.35931	-3.60985e-06	0.00520559	1.29199e-06	-2.79403	0.0183089
YAL029C	MYO4	MYOsin	5.29757e-07	0.0183154	2.24551e-07	2.35918	1.27544e-06	0.00415865	4.45046e-07	2.86587	0.0183154
YKL095W	YJU2		1.16901e-06	0.00290341	3.92578e-07	2.97778	-2.4034e-06	0.0183207	1.01879e-06	-2.35907	0.0183207
YDL248W	COS7	COnserved Sequence	-1.085e-06	0.0184051	4.60259e-07	-2.35737	-3.34047e-06	6.97806e-07	6.73213e-07	-4.96197	0.0184051
YNL177C	MRPL22	Mitochondrial Ribosomal Protein, Large subunit	-1.34981e-06	0.018426	5.72696e-07	-2.35694	-2.15499e-06	0.00289747	7.23537e-07	-2.97841	0.018426
YMR021C	MAC1	Metal binding ACtivator	-1.05154e-06	0.00313605	3.55964e-07	-2.95408	-2.06272e-06	0.0185092	8.7579e-07	-2.35527	0.0185092
YKL061W	BLI1	BLoc-1 Interactor	1.41293e-06	0.0187941	6.01352e-07	2.34959	-2.67295e-06	0.000717985	7.90201e-07	-3.38262	0.0187941
YKL083W			-3.19725e-06	0.0186722	1.35937e-06	-2.35201	-7.36338e-06	0.0188293	3.13483e-06	-2.34889	0.0188293
YJR073C	OPI3	OverProducer of Inositol	2.23642e-06	0.0191352	9.54559e-07	2.34289	7.17719e-06	2.94543e-05	1.718e-06	4.17764	0.0191352
YGL230C			3.30462e-06	0.0191753	1.41096e-06	2.34211	1.04046e-05	5.37248e-05	2.57615e-06	4.0388	0.0191753
YPL151C	PRP46	Pre-mRNA Processing	8.21149e-07	0.00323938	2.78917e-07	2.94406	1.28178e-06	0.0191844	5.47316e-07	2.34193	0.0191844
YFL020C	PAU5	seriPAUperin family	-5.78718e-06	0.0192221	2.47189e-06	-2.3412	7.50453e-06	5.57057e-05	1.86203e-06	4.0303	0.0192221
YLR090W	XDJ1		1.44405e-06	5.12458e-06	3.16704e-07	4.55962	1.49526e-06	0.0194503	6.39877e-07	2.33679	0.0194503
YML071C	COG8	Conserved Oligomeric Golgi complex	1.53781e-06	0.00728242	5.73028e-07	2.68365	2.93872e-06	0.019511	1.25822e-06	2.33562	0.019511
YLR295C	ATP14	ATP synthase	-1.80851e-06	0.0196526	7.75214e-07	-2.33291	-3.06713e-06	0.016931	1.28429e-06	-2.3882	0.0196526
YNL224C	SQS1	SQuelch of Splicing suppression	4.94597e-07	0.0198146	2.12288e-07	2.32984	1.03378e-06	0.0125004	4.13894e-07	2.49769	0.0198146
YHR056W-A			-4.76337e-06	0.0199244	2.04632e-06	-2.32777	7.32231e-06	0.00501745	2.6096e-06	2.80591	0.0199244
YMR256C	COX7	Cytochrome c OXidase	-2.17773e-06	0.0200476	9.36473e-07	-2.32545	-4.01315e-06	0.0137001	1.62803e-06	-2.46503	0.0200476
YGR100W	MDR1	Mac1-Dependent Regulator	5.94701e-07	0.0200508	2.55742e-07	2.3254	-7.6377e-06	3.04098e-07	1.49148e-06	-5.12089	0.0200508
YOR320C	GNT1	GlcNAc Transferase	-1.15906e-06	0.020059	4.98467e-07	-2.32524	-2.03561e-06	0.0156913	8.42546e-07	-2.41602	0.020059
YGL075C	MPS2	MonoPolar Spindle	-9.00896e-07	0.0201642	3.87769e-07	-2.32328	3.96387e-06	4.86468e-06	8.67264e-07	4.57054	0.0201642
YOR048C	RAT1	Ribonucleic Acid Trafficking	-1.09936e-06	0.00028824	3.03218e-07	-3.62565	-1.86516e-06	0.0201931	8.03e-07	-2.32274	0.0201931
YLR209C	PNP1	purine nucleoside phosphorylase	7.7855e-07	0.0121675	3.1052e-07	2.50725	1.46483e-06	0.0202565	6.30965e-07	2.32156	0.0202565
YJL019W	MPS3	MonoPolar Spindle	-1.2209e-06	0.0203271	5.2619e-07	-2.32025	-1.85548e-06	0.0167755	7.75836e-07	-2.39159	0.0203271
YER119C	AVT6	Amino acid Vacuolar Transport	-2.09252e-06	0.000794877	6.2378e-07	-3.35457	2.3708e-06	0.0204408	1.02271e-06	2.31816	0.0204408
YJL174W	KRE9	Killer toxin REsistant	-1.96355e-06	7.33744e-05	4.95211e-07	-3.96507	-2.32936e-06	0.0205534	1.00573e-06	-2.31609	0.0205534
YDR251W	PAM1	Pp2A Multicopy suppressor	9.03769e-07	0.0206438	3.90492e-07	2.31444	-2.46153e-06	1.57296e-06	5.12633e-07	-4.80174	0.0206438
YLR364W	GRX8	GlutaRedoXin	-2.47011e-06	0.0207861	1.06846e-06	-2.31185	9.18058e-06	8.2204e-12	1.34324e-06	6.83465	0.0207861
YJR133W	XPT1	Xanthine Phosphoribosyl Transferase	1.66774e-06	0.00265379	5.54945e-07	3.00523	1.71671e-06	0.0208032	7.42671e-07	2.31154	0.0208032
YMR258C	ROY1	Repressor Of Ypt52	1.0374e-06	5.43782e-05	2.57038e-07	4.03597	1.60117e-06	0.0208668	6.93033e-07	2.31039	0.0208668
YLR313C	SPH1	SPa2 Homolog	3.3315e-06	0.000373148	9.3624e-07	3.55838	2.34442e-06	0.0209035	1.01502e-06	2.30972	0.0209035
YIL003W	CFD1	Cytosolic Fe-S cluster Deficient	-1.0899e-06	0.0209655	4.72105e-07	-2.30861	2.38487e-06	0.000884169	7.17253e-07	3.32501	0.0209655
YLR023C	IZH3	Implicated in Zinc Homeostasis	1.35046e-06	0.0209924	5.85091e-07	2.30812	3.37362e-06	4.07548e-05	8.222e-07	4.10316	0.0209924
YNR021W			-1.59986e-06	0.0209967	6.93169e-07	-2.30804	-4.38574e-06	0.000572344	1.2733e-06	-3.44439	0.0209967
YDR377W	ATP17	ATP synthase	-1.4513e-06	0.0210441	6.29032e-07	-2.30719	-2.6242e-06	0.00480343	9.3059e-07	-2.81993	0.0210441
YBR162C	TOS1	Target Of Sbf	-1.72042e-06	0.0211885	7.46514e-07	-2.30461	-4.53573e-06	0.000347962	1.26813e-06	-3.5767	0.0211885
YIR009W	MSL1	MUD Synthetic Lethal	9.71623e-07	0.0177087	4.09681e-07	2.37165	1.77168e-06	0.0212219	7.68956e-07	2.30401	0.0212219
YKL103C	APE1	AminoPeptidase	-5.39142e-06	9.19049e-13	7.54877e-07	-7.14212	3.35026e-06	0.0213775	1.45584e-06	2.30125	0.0213775
YDR423C	CAD1	CADmium resistance	9.97278e-07	0.0214688	4.33667e-07	2.29964	1.40282e-06	0.0109228	5.5117e-07	2.54516	0.0214688
YPR173C	VPS4	Vacuolar Protein Sorting	8.16246e-07	0.000507633	2.34776e-07	3.4767	1.12714e-06	0.0215384	4.90398e-07	2.29841	0.0215384
YGR229C	SMI1	Suppressor of MAR Inhibitor	-1.18615e-06	0.000273519	3.2594e-07	-3.63917	-1.99197e-06	0.0216678	8.67528e-07	-2.29614	0.0216678
YDL189W	RBS1	RNA-Binding Suppressor of PAS kinase	-6.57806e-07	0.0218258	2.86827e-07	-2.29339	-1.08037e-06	0.00796866	4.07163e-07	-2.65339	0.0218258
YLR026C	SED5	Suppressor of Erd2 Deletion	1.10452e-06	0.0109364	4.34044e-07	2.54473	-1.44583e-06	0.0220068	6.313e-07	-2.29025	0.0220068
YMR187C			-1.27153e-06	0.0222087	5.56036e-07	-2.28678	3.5182e-06	0.000117817	9.13671e-07	3.85062	0.0222087
YGR112W	SHY1	SURF Homolog of Yeast	-1.22744e-06	0.0222413	5.36888e-07	-2.28622	-7.99138e-06	4.44417e-07	1.5828e-06	-5.04888	0.0222413
YGL039W			1.20061e-06	0.0222538	5.252e-07	2.28601	-4.60535e-06	7.16251e-12	6.71885e-07	-6.85437	0.0222538
YOR114W	DPI34	Delta-Psi dependent mitochondrial Import protein of ~34 kDa	-2.14947e-06	0.0223699	9.41086e-07	-2.28403	3.04301e-06	0.00924353	1.16908e-06	2.60291	0.0223699
YDR318W	MCM21	MiniChromosome Maintenance	2.32856e-06	1.0257e-08	4.06634e-07	5.72642	1.85638e-06	0.0223979	8.12937e-07	2.28355	0.0223979
YOR136W	IDH2	Isocitrate DeHydrogenase	-2.3071e-06	0.00233556	7.57949e-07	-3.04387	-1.76684e-06	0.023017	7.77263e-07	-2.27315	0.023017
YOR179C	SYC1	Similar to Ysh1 C-terminal	1.60946e-06	0.0230286	7.08089e-07	2.27296	2.69677e-06	0.00306168	9.10618e-07	2.96148	0.0230286
YOR069W	VPS5	Vacuolar Protein Sorting	1.04919e-06	2.95937e-07	2.0468e-07	5.12602	-9.87171e-07	0.0230996	4.34536e-07	-2.27178	0.0230996
YDL039C	PRM7	Pheromone-Regulated Membrane protein	-2.06405e-06	0.0231402	9.0883e-07	-2.27111	-6.98325e-06	0.0173071	2.93399e-06	-2.38012	0.0231402
YMR307W	GAS1	Glycophospholipid-Anchored Surface protein	-1.34642e-06	0.0232172	5.93177e-07	-2.26984	-3.94755e-06	0.00077722	1.17459e-06	-3.36078	0.0232172
YEL027W	VMA3	Vacuolar Membrane Atpase	-1.43703e-06	0.0232268	6.33142e-07	-2.26968	-3.98019e-06	0.0084429	1.51118e-06	-2.63382	0.0232268
YBR089C-A	NHP6B	Non-Histone Protein	1.65447e-06	0.0232719	7.29182e-07	2.26894	2.41771e-06	0.00264088	8.04102e-07	3.00671	0.0232719
YKL098W	MTC2	Maintenance of Telomere Capping	1.19993e-06	8.85144e-06	2.70042e-07	4.44348	1.41878e-06	0.0233198	6.25522e-07	2.26815	0.0233198
YNL045W	LAP2	Leucine AminoPeptidases	-9.82617e-07	0.0234718	4.33699e-07	-2.26567	-3.76442e-06	3.38885e-11	5.67905e-07	-6.6286	0.0234718
YDL178W	DLD2	D-Lactate Dehydrogenase	-1.35395e-06	0.00933279	5.20826e-07	-2.59962	-2.34939e-06	0.0236668	1.03841e-06	-2.2625	0.0236668
YMR278W	PRM15	Phospho Ribo Mutase	-1.91213e-06	1.8615e-05	4.46668e-07	-4.28089	1.22142e-06	0.0237253	5.40083e-07	2.26155	0.0237253
YER080W	AIM9	Altered Inheritance rate of Mitochondria	-1.161e-06	0.0237924	5.13611e-07	-2.26047	-2.74687e-06	0.00566351	9.92848e-07	-2.76665	0.0237924
YDR353W	TRR1	ThioRedoxin Reductase	-1.25952e-06	0.0238402	5.57384e-07	-2.2597	-2.66665e-06	0.00144747	8.3725e-07	-3.18501	0.0238402
YHL010C	ETP1	Ethanol Tolerance Protein	8.6692e-07	0.0239661	3.83988e-07	2.25767	2.58718e-06	0.0018763	8.32119e-07	3.10914	0.0239661
YDR525W-A	SNA2	Sensitivity to NA+	2.22116e-06	0.0240757	9.84593e-07	2.25592	3.28714e-06	0.0101679	1.27901e-06	2.57007	0.0240757
YGR295C	COS6	COnserved Sequence	1.27532e-06	0.0240832	5.65353e-07	2.2558	-2.79579e-06	1.73237e-09	4.64332e-07	-6.0211	0.0240832
YBR248C	HIS7	HIStidine requiring	5.44453e-07	0.0241116	2.41406e-07	2.25535	3.38652e-06	0.00583499	1.22838e-06	2.75691	0.0241116
YJL108C	PRM10	Pheromone-Regulated Membrane protein	2.4371e-06	1.29702e-05	5.58891e-07	4.36061	-3.40654e-06	0.0241625	1.51097e-06	-2.25453	0.0241625
YJL050W	MTR4	Mrna TRansport	-1.26169e-06	0.0241783	5.59686e-07	-2.25428	-3.02328e-06	0.00141994	9.47569e-07	-3.19057	0.0241783
YIL029C	EMA17	Efficient Mitochondria targeting-Associated protein	3.41947e-06	6.88787e-09	5.90212e-07	5.79364	3.04745e-06	0.0242615	1.35264e-06	2.25296	0.0242615
YHR214C-B			-3.5801e-06	6.51033e-07	7.19556e-07	-4.97543	-2.69441e-06	0.0243231	1.19646e-06	-2.25199	0.0243231
YOR135C	IRC14		-6.06096e-06	0.00153019	1.91264e-06	-3.1689	-7.46935e-06	0.0243795	3.3181e-06	-2.2511	0.0243795
YDR212W	TCP1	Tailless Complex Polypeptide	-1.07856e-06	0.0244447	4.79347e-07	-2.25007	-2.04782e-06	0.0058327	7.42761e-07	-2.75704	0.0244447
YNR075W	COS10	COnserved Sequence	1.48094e-06	0.0030473	4.99824e-07	2.96293	-2.29147e-06	0.0245228	1.01896e-06	-2.24884	0.0245228
YNL054W-B			-2.20548e-06	0.0226344	9.67506e-07	-2.27955	-2.5465e-06	0.0245503	1.13258e-06	-2.24841	0.0245503
YKR061W	KTR2	Kre Two Related	4.63521e-06	1.37432e-06	9.59931e-07	4.82869	3.49187e-06	0.0245985	1.55356e-06	2.24765	0.0245985
YGR074W	SMD1	snRNA Sm binding site protein D1	-1.942e-06	0.0246467	8.64302e-07	-2.2469	-1.13527e-05	1.37291e-15	1.42124e-06	-7.98787	0.0246467
YDR233C	RTN1	ReTiculoN-like	-1.33192e-06	0.0248935	5.93798e-07	-2.24305	-2.61017e-06	0.0233142	1.15074e-06	-2.26825	0.0248935
YJR048W	CYC1	CYtochrome C	-2.32927e-06	0.0248993	1.03848e-06	-2.24296	-5.85622e-06	7.36702e-08	1.08812e-06	-5.38198	0.0248993
YPR165W	RHO1	Ras HOmolog	9.4096e-07	0.0249342	4.19618e-07	2.24242	-2.07496e-06	0.00147072	6.52422e-07	-3.1804	0.0249342
YNR023W	SNF12	Sucrose NonFermenting	5.4113e-07	0.0249758	2.41384e-07	2.24178	3.04184e-06	2.24021e-07	5.87431e-07	5.17821	0.0249758
YDR499W	LCD1	Lethal, Checkpoint-defective, DNA damage sensitive	-6.97287e-07	0.0250085	3.11112e-07	-2.24127	2.07411e-06	0.00427737	7.25988e-07	2.85695	0.0250085
YOR196C	LIP5	LIPoic acid	-5.9355e-07	0.0250135	2.64836e-07	-2.24119	-1.38631e-06	0.0167411	5.79476e-07	-2.39235	0.0250135
YGL083W	SCY1		-1.20922e-06	0.0114181	4.78022e-07	-2.52964	-1.28262e-06	0.0252189	5.73103e-07	-2.23803	0.0252189
YKL063C			-1.28531e-06	0.000420903	3.6446e-07	-3.52662	-1.5165e-06	0.0252737	6.77857e-07	-2.23719	0.0252737
YKL146W	AVT3	Amino acid Vacuolar Transport	-2.03092e-06	4.79885e-07	4.03426e-07	-5.03419	-1.39919e-06	0.0253601	6.25789e-07	-2.23587	0.0253601
YLR319C	BUD6	BUD site selection	9.29004e-07	0.000391776	2.62019e-07	3.54556	-1.00846e-06	0.0255354	4.51577e-07	-2.23321	0.0255354
YGR111W			-6.16847e-07	0.0255847	2.76308e-07	-2.23246	-1.02334e-05	1.26184e-09	1.6853e-06	-6.07218	0.0255847
YJL062W-A	COA3	Cytochrome Oxidase Assembly	-1.40202e-06	0.0256365	6.28236e-07	-2.23167	2.54094e-06	0.0215974	1.10602e-06	2.29737	0.0256365
YGL104C	VPS73	Vacuolar Protein Sorting	-2.20684e-06	6.39631e-05	5.52028e-07	-3.99769	-3.53913e-06	0.0257059	1.58661e-06	-2.23063	0.0257059
YPL193W	RSA1	RiboSome Assembly	7.67449e-07	0.0257183	3.4408e-07	2.23044	-4.07757e-06	0.00684595	1.50784e-06	-2.70425	0.0257183
YNL311C	SKP2	homology with human SKP2	-6.65272e-07	0.0257435	2.9832e-07	-2.23006	2.77587e-06	0.00224884	9.08562e-07	3.05524	0.0257435
YKR062W	TFA2	Transcription Factor a, subunit 2	-9.34481e-07	3.0427e-05	2.24083e-07	-4.17025	-1.33835e-06	0.0257703	6.0025e-07	-2.22966	0.0257703
YKL162C-A			5.79623e-06	0.00377596	2.00126e-06	2.8963	8.27936e-06	0.0257776	3.71347e-06	2.22955	0.0257776
YJL082W	IML2	Increased Minichromosome Loss	2.01197e-06	0.00449305	7.08118e-07	2.8413	3.00649e-06	0.0258113	1.34878e-06	2.22904	0.0258113
YMR068W	AVO2	Adheres VOraciously (to TOR2)	1.50074e-06	0.0259246	6.73782e-07	2.22734	3.97437e-06	3.03493e-05	9.52897e-07	4.17083	0.0259246
YMR218C	TRS130	TRapp Subunit	8.96146e-07	0.00373829	3.09075e-07	2.89944	1.44301e-06	0.0259531	6.47986e-07	2.22691	0.0259531
YKL153W			-2.50839e-06	0.00940483	9.65887e-07	-2.59698	-3.77296e-06	0.0260181	1.695e-06	-2.22594	0.0260181
YHR150W	PEX28	PEroXisome related	-1.23539e-06	0.00126476	3.83202e-07	-3.22386	-1.70488e-06	0.0261761	7.66727e-07	-2.22359	0.0261761
YPL063W	TIM50	Translocase of the Inner Mitochondrial membrane	-1.70778e-06	0.00762377	6.40025e-07	-2.66829	-2.1425e-06	0.0262169	9.63793e-07	-2.22298	0.0262169
YGR012W	MCY1	putative Mitochondrial CYsteine synthase	-1.35093e-06	0.0043496	4.73741e-07	-2.85163	2.39873e-06	0.0262222	1.0791e-06	2.2229	0.0262222
YNL212W	VID27	Vacuolar Import and Degradation	9.01652e-07	0.0262807	4.05777e-07	2.22204	-2.83707e-06	0.000268438	7.78561e-07	-3.644	0.0262807
YML058W-A	HUG1		-3.82788e-06	0.026384	1.72387e-06	-2.22051	7.76551e-06	0.000509991	2.23439e-06	3.47545	0.026384
YOL015W	IRC10	Increased Recombination Centers	-1.63703e-06	0.00695027	6.06483e-07	-2.69922	-3.26856e-06	0.0264858	1.47298e-06	-2.21901	0.0264858
YLR420W	URA4	URAcil requiring	-8.43326e-07	0.0266533	3.80467e-07	-2.21656	6.64066e-06	2.5519e-21	7.00519e-07	9.47963	0.0266533
YNL042W	BOP3	Bypass Of Pam1	1.75414e-06	6.55623e-05	4.3943e-07	3.99184	1.40046e-06	0.0266926	6.31981e-07	2.21598	0.0266926
YLR086W	SMC4	Structural Maintenance of Chromosomes	-5.95837e-07	0.0138143	2.42008e-07	-2.46206	1.33523e-06	0.0267524	6.02784e-07	2.21511	0.0267524
YLR068W	FYV7	Function required for Yeast Viability	1.12324e-06	0.0268862	5.07526e-07	2.21317	-4.04126e-06	0.0219454	1.76373e-06	-2.29131	0.0268862
YMR311C	GLC8	GLyCogen	-8.29786e-07	0.0158393	3.43939e-07	-2.4126	-1.26218e-06	0.0270855	5.7105e-07	-2.21028	0.0270855
YDR394W	RPT3	Regulatory Particle Triple-A protein, or Regulatory Particle Triphosphatase	-6.4327e-07	0.027115	2.91091e-07	-2.20986	-2.23528e-06	0.000417733	6.33472e-07	-3.52862	0.027115
YDR191W	HST4	Homolog of SIR Two (SIR2)	-1.69556e-06	0.00292078	5.69752e-07	-2.97596	-2.36192e-06	0.027274	1.06992e-06	-2.20757	0.027274
YKL154W	SRP102	Signal Recognition Particle	-1.97712e-06	0.00234795	6.49881e-07	-3.04228	-2.4816e-06	0.0274139	1.12515e-06	-2.20557	0.0274139
YBR275C	RIF1	RAP1-Interacting Factor	5.21097e-07	0.0275059	2.36404e-07	2.20426	1.94886e-06	0.00057451	5.65975e-07	3.44337	0.0275059
YER060W-A	FCY22	FluoroCYtosine resistance	1.45758e-06	0.0278347	6.62652e-07	2.19961	2.75542e-06	0.0253603	1.23237e-06	2.23587	0.0278347
YNL125C	ESBP6		1.37871e-06	0.0280512	6.27663e-07	2.19657	2.17018e-06	0.00718548	8.07322e-07	2.68812	0.0280512
YKL050C	LPX2	Lipase of PeroXisomes	2.09646e-06	0.00434218	7.35039e-07	2.85217	2.5343e-06	0.0282483	1.1552e-06	2.19382	0.0282483
YDR001C	NTH1	Neutral TreHalase	1.45449e-06	0.0282506	6.63005e-07	2.19379	2.63867e-06	0.00102243	8.03425e-07	3.28428	0.0282506
YGL133W	ITC1	Imitation switch Two Complex	1.24391e-06	0.00907387	4.76729e-07	2.60926	1.88475e-06	0.0282698	8.59236e-07	2.19352	0.0282698
YCR033W	SNT1	SaNT domains	9.01421e-07	0.0282908	4.11002e-07	2.19323	1.74138e-06	0.00446104	6.12391e-07	2.84358	0.0282908
YPL124W	SPC29	Spindle Pole Component	-9.82128e-07	0.0283967	4.481e-07	-2.19176	2.44689e-06	0.00599948	8.90486e-07	2.74781	0.0283967
YNR043W	MVD1	MeValonate pyrophosphate Decarboxylase	-7.37969e-07	0.0286415	3.37221e-07	-2.18839	-1.8165e-06	0.00569883	6.57049e-07	-2.76463	0.0286415
YPL238C			-3.31812e-06	0.00691782	1.22858e-06	-2.70077	-6.56787e-06	0.0286883	3.00212e-06	-2.18774	0.0286883
YGR141W	VPS62	Vacuolar Protein Sorting	-7.20226e-07	0.0287529	3.29343e-07	-2.18686	-1.66366e-06	0.0260035	7.47322e-07	-2.22616	0.0287529
YOR057W	SGT1	Suppressor of G2 (Two) allele of skp1	-8.62312e-07	0.0288584	3.94576e-07	-2.18542	1.65966e-06	0.0062334	6.06767e-07	2.73524	0.0288584
YDR452W	PPN1		-1.40733e-06	0.000852735	4.21977e-07	-3.33508	1.2076e-06	0.0290734	5.53311e-07	2.18249	0.0290734
YLR028C	ADE16	ADEnine	7.89445e-07	1.87301e-06	1.65618e-07	4.76666	1.01871e-06	0.0291761	4.67062e-07	2.1811	0.0291761
YIL048W	NEO1	NEOmycin-resistance	-9.33679e-07	0.0293014	4.28409e-07	-2.17941	-1.64437e-06	0.0115479	6.51065e-07	-2.52567	0.0293014
YOR109W	INP53	INositol polyphosphate 5-Phosphatase	6.41455e-07	0.0293037	2.94329e-07	2.17938	-1.54522e-06	0.000222057	4.18474e-07	-3.6925	0.0293037
YIR039C	YPS6	YaPSin	1.88598e-06	0.0293138	8.65432e-07	2.17924	3.51655e-06	0.000383024	9.90154e-07	3.55151	0.0293138
YPR128C	ANT1	Adenine Nucleotide Transporter	-1.21774e-06	0.00317469	4.12752e-07	-2.9503	-2.53314e-06	0.0295247	1.16391e-06	-2.17641	0.0295247
YER005W	YND1	Yeast Nucleoside Diphosphatase	4.70361e-07	0.0295381	2.16136e-07	2.17623	1.72576e-06	0.000414744	4.88812e-07	3.53052	0.0295381
YMR179W	SPT21	SuPpressor of Ty	-1.41937e-06	0.00138894	4.43976e-07	-3.19694	1.53346e-06	0.0296146	7.04974e-07	2.17521	0.0296146
YOL154W	ZPS1	Zinc- and pH-regulated Surface protein	-2.6614e-06	0.0296782	1.22399e-06	-2.17436	-4.24944e-06	0.0049519	1.51218e-06	-2.81015	0.0296782
YKL113C	RAD27	RADiation sensitive	-1.23503e-06	0.0103062	4.8142e-07	-2.56538	-1.3995e-06	0.0298131	6.44168e-07	-2.17256	0.0298131
YDR513W	GRX2	GlutaRedoXin	-1.10343e-06	0.00288453	3.70305e-07	-2.97978	-2.21698e-06	0.029858	1.02072e-06	-2.17197	0.029858
YHL030W	ECM29	ExtraCellular Mutant	-1.35086e-06	0.008414	5.12661e-07	-2.63499	-1.4965e-06	0.0300152	6.89668e-07	-2.16989	0.0300152
YLR288C	MEC3	Mitosis Entry Checkpoint	1.14775e-06	0.0304682	5.30396e-07	2.16395	3.89618e-06	1.29028e-08	6.8506e-07	5.68735	0.0304682
YIL127C	RRT14	Regulator of rDNA Transcription	-1.25928e-06	0.03048	5.81978e-07	-2.1638	-3.8932e-06	0.00247524	1.28643e-06	-3.02635	0.03048
YEL041W	YEF1		2.2232e-06	0.0217152	9.68583e-07	2.29531	2.52353e-06	0.0308287	1.16869e-06	2.15928	0.0308287
YDL070W	BDF2	BromoDomain Factor	1.17505e-06	0.0308699	5.44322e-07	2.15875	-4.14988e-06	7.88933e-12	6.0666e-07	-6.84054	0.0308699
YJL201W	ECM25	ExtraCellular Mutant	1.03735e-06	0.0279709	4.72019e-07	2.19769	1.83766e-06	0.031099	8.52425e-07	2.1558	0.031099
YLR317W			2.26142e-06	0.0080103	8.52839e-07	2.65164	2.45577e-06	0.0311679	1.13961e-06	2.15492	0.0311679
YMR192W	GYL1	GYp Like	2.83901e-06	1.28001e-21	2.97237e-07	9.55136	1.19058e-06	0.0311933	5.52575e-07	2.1546	0.0311933
YBL050W	SEC17	SECretory	-7.93868e-07	0.0312549	3.68587e-07	-2.15381	-2.542e-06	0.000107711	6.56418e-07	-3.87253	0.0312549
YPR055W	SEC8	SECretory	-6.62045e-07	0.0268494	2.99067e-07	-2.2137	1.50307e-06	0.0313179	6.98124e-07	2.15301	0.0313179
YBL004W	UTP20	U Three Protein	1.52127e-06	0.00211475	4.94944e-07	3.07363	-2.35333e-06	0.0313452	1.09322e-06	-2.15266	0.0313452
YPL265W	DIP5	DIcarboxylic amino acid Permease	-3.78402e-06	0.00554704	1.36439e-06	-2.77342	-6.18713e-06	0.031371	2.87461e-06	-2.15233	0.031371
YJL133W	MRS3	Mitochondrial RNA Splicing	8.29755e-07	0.03169	3.86238e-07	2.1483	-2.17236e-06	0.00379109	7.50372e-07	-2.89504	0.03169
YCL009C	ILV6	IsoLeucine Valine	8.25524e-07	0.0318322	3.84589e-07	2.14651	4.20031e-06	0.00694355	1.55594e-06	2.69954	0.0318322
YDL066W	IDP1	Isocitrate Dehydrogenase, NADP-specific	-1.1054e-06	0.0318663	5.15077e-07	-2.14608	3.13465e-06	0.00487254	1.11342e-06	2.81534	0.0318663
YAR073W	IMD1	IMP Dehydrogenase	3.07576e-06	0.031983	1.43417e-06	2.14462	-6.26715e-06	0.00774173	2.3533e-06	-2.66313	0.031983
YJR020W			-5.92298e-06	0.0029412	1.99171e-06	-2.97382	4.61593e-06	0.0320619	2.15332e-06	2.14364	0.0320619
YKR043C	SHB17	SedoHeptulose 1,7-Bisphosphatase	7.66256e-07	0.0245147	3.40715e-07	2.24896	1.75099e-06	0.032068	8.16861e-07	2.14356	0.032068
YER118C	SHO1	Synthetic, High Osmolarity-sensitive	8.29757e-07	0.0323639	3.87757e-07	2.13989	-2.97526e-06	0.000140144	7.81337e-07	-3.80791	0.0323639
YOR378W	AMF1	AMmonium Facilitator	-3.252e-06	0.000151129	8.58226e-07	-3.78921	3.14285e-06	0.0324565	1.46949e-06	2.13874	0.0324565
YGR238C	KEL2	KELch repeat	7.98616e-07	0.0325791	3.73668e-07	2.13723	3.59526e-06	0.000478017	1.02934e-06	3.49278	0.0325791
YGR274C	TAF1	TATA binding protein-Associated Factor	9.47461e-07	0.00195299	3.059e-07	3.09729	9.26006e-07	0.032588	4.33296e-07	2.13712	0.032588
YJL161W	FMP33	Found in Mitochondrial Proteome	2.2591e-06	0.032743	1.05802e-06	2.13522	5.87082e-06	1.83445e-05	1.37036e-06	4.28414	0.032743
YER180C	ISC10	message Induced in Sporogenesis in S. Cerevisiae	1.14017e-06	3.83537e-05	2.76929e-07	4.11718	1.83044e-06	0.0329798	8.58422e-07	2.13233	0.0329798
YHR013C	ARD1	ARrest Defective	-1.21156e-06	0.0329941	5.68235e-07	-2.13216	-2.19897e-06	0.0145601	9.00057e-07	-2.44314	0.0329941
YKR076W	ECM4	ExtraCellular Mutant	1.88105e-06	0.0331259	8.82893e-07	2.13055	2.56183e-06	0.00664631	9.4391e-07	2.71407	0.0331259
YCR034W	ELO2	fatty acid ELOngation	-1.67249e-06	0.0332375	7.85502e-07	-2.1292	-5.54803e-06	6.5523e-07	1.11536e-06	-4.97418	0.0332375
YJL002C	OST1	OligoSaccharylTransferase	-1.29556e-06	0.0340288	6.11192e-07	-2.11973	-3.44912e-06	0.0240894	1.52907e-06	-2.2557	0.0340288
YHR198C	AIM18	Altered Inheritance rate of Mitochondria	-1.48616e-06	0.0180001	6.28233e-07	-2.36562	1.28951e-06	0.0342238	6.08999e-07	2.11742	0.0342238
YGR199W	PMT6	Protein O-MannosylTransferase	-1.39946e-06	0.00685174	5.17558e-07	-2.70397	-2.31121e-06	0.0343741	1.09243e-06	-2.11566	0.0343741
YJR003C	MRX12	Mitochondrial oRganization of gene eXpression (MIOREX)	-9.88725e-07	0.0345793	4.67869e-07	-2.11325	-4.01333e-06	4.04196e-05	9.77654e-07	-4.10507	0.0345793
YOL038W	PRE6	PRoteinase yscE	-9.38659e-07	0.013458	3.79806e-07	-2.47141	-1.76979e-06	0.0346063	8.37598e-07	-2.11294	0.0346063
YLR105C	SEN2	Splicing ENdonuclease	4.38512e-06	6.32093e-08	8.10637e-07	5.40948	1.19056e-06	0.0350739	5.64915e-07	2.1075	0.0350739
YNL280C	ERG24	ERGosterol biosynthesis	-1.16127e-06	0.0351141	5.51136e-07	-2.10704	-5.69785e-06	9.09543e-07	1.1604e-06	-4.91026	0.0351141
YBR220C			-1.38961e-06	0.0351733	6.59724e-07	-2.10636	-3.44857e-06	8.37817e-05	8.7676e-07	-3.93332	0.0351733
YOR188W	MSB1	Multicopy Suppression of a Budding defect	7.78365e-07	0.0352058	3.69597e-07	2.10598	2.43719e-06	5.32617e-05	6.03139e-07	4.04083	0.0352058
YGR282C	BGL2	Beta-GLucanase	1.10141e-06	0.000400716	3.11166e-07	3.53961	-2.6018e-06	0.0355116	1.23749e-06	-2.10248	0.0355116
YOR047C	STD1	Suppressor of Tbp Deletion	1.19361e-06	0.00300057	4.02202e-07	2.96768	1.22718e-06	0.0355527	5.83813e-07	2.10201	0.0355527
YCR024C-B			-9.56641e-07	0.0356265	4.55291e-07	-2.10116	4.19759e-06	0.000118442	1.09047e-06	3.84933	0.0356265
YDR177W	UBC1	UBiquitin-Conjugating	-1.02901e-06	0.0356983	4.89921e-07	-2.10035	-1.5639e-06	0.00532783	5.61238e-07	-2.78651	0.0356983
YPL045W	VPS16	Vacuolar Protein Sorting	-6.91688e-07	0.0357297	3.29377e-07	-2.09999	1.99553e-06	0.000864847	5.99051e-07	3.33116	0.0357297
YKL080W	VMA5	Vacuolar Membrane Atpase	-1.09064e-06	0.0357851	5.19511e-07	-2.09936	-2.46752e-06	0.00189706	7.94464e-07	-3.10589	0.0357851
YJR144W	MGM101	Mitochondrial Genome Maintenance	-1.14833e-06	0.00285399	3.84954e-07	-2.98304	-1.25234e-06	0.0359202	5.96967e-07	-2.09783	0.0359202
YDR109C			9.22003e-07	0.0361576	4.40065e-07	2.09515	2.45818e-06	0.00226164	8.05028e-07	3.05353	0.0361576
YDR119W	VBA4	Vacuolar Basic Amino acid transporter	-1.60993e-06	0.0362545	7.68806e-07	-2.09406	-3.84659e-06	0.00038729	1.08398e-06	-3.5486	0.0362545
YCR075W-A	EGO2	Exit from rapamycin-induced GrOwth arrest	-1.5334e-06	0.0362559	7.32268e-07	-2.09405	5.07387e-06	4.77711e-06	1.1092e-06	4.57435	0.0362559
YML095C	RAD10	RADiation sensitive	7.49808e-07	0.0363355	3.5822e-07	2.09315	1.85071e-06	0.00107135	5.65777e-07	3.27109	0.0363355
YOR383C	FIT3	Facilitator of Iron Transport	-2.33315e-06	0.0364985	1.11563e-06	-2.09133	5.54165e-06	1.68017e-06	1.15728e-06	4.78852	0.0364985
YDL173W	PAR32	Phosphorylated After Rapamycin	-5.56796e-07	0.0365386	2.66297e-07	-2.09088	-3.60327e-06	7.75197e-12	5.26558e-07	-6.84306	0.0365386
YHL043W	ECM34	ExtraCellular Mutant	-4.51967e-06	0.0366059	2.16239e-06	-2.09013	6.9631e-06	0.00642957	2.55524e-06	2.72503	0.0366059
YMR031C	EIS1	EISosome	-8.96013e-07	0.0366361	4.28756e-07	-2.0898	-3.58484e-06	0.000489878	1.02828e-06	-3.48623	0.0366361
YMR149W	SWP1	Suppressor of a WbP1 mutation	-1.917e-06	0.00116587	5.90373e-07	-3.2471	-2.75873e-06	0.0366685	1.32032e-06	-2.08944	0.0366685
YNL155W	CUZ1	Cdc48-associated UBL/Zn-finger protein	-8.92904e-07	0.03677	4.27573e-07	-2.08831	-3.07046e-06	5.69788e-08	5.65667e-07	-5.42803	0.03677
YDR281C	PHM6	PHosphate Metabolism	-6.56525e-06	1.49421e-07	1.24975e-06	-5.25327	-4.46077e-06	0.0368847	2.13737e-06	-2.08704	0.0368847
YGL172W	NUP49	NUclear Pore	-9.08141e-07	0.0370011	4.35402e-07	-2.08575	-2.46192e-06	0.0019274	7.9386e-07	-3.1012	0.0370011
YPL150W			5.14525e-07	0.0370242	2.46716e-07	2.0855	2.29804e-06	3.34033e-06	4.94341e-07	4.6487	0.0370242
YBR116C			-5.05088e-06	0.0370571	2.42233e-06	-2.08513	7.26998e-06	0.000178474	1.93986e-06	3.74768	0.0370571
YBR042C	CST26	Chromosome STability	-1.14723e-06	0.0374574	5.51356e-07	-2.08074	-2.80213e-06	0.00380711	9.68351e-07	-2.89372	0.0374574
YKL067W	YNK1	Yeast Nucleoside diphosphate Kinase	-1.07932e-06	0.0374952	5.18821e-07	-2.08033	1.80085e-06	0.0048766	6.39716e-07	2.81507	0.0374952
YBR184W			1.50784e-06	0.0375539	7.2503e-07	2.07969	7.42689e-06	3.04918e-10	1.17957e-06	6.29626	0.0375539
YHR066W	SSF1	Suppressor of ste4 (Four)	-1.40232e-06	0.0376453	6.74618e-07	-2.0787	-3.77604e-06	0.0285656	1.72467e-06	-2.18943	0.0376453
YJR069C	HAM1	6-n-HydroxylAMinopurine sensitive	-2.3066e-06	0.00519788	8.25404e-07	-2.79451	-2.56639e-06	0.037681	1.23485e-06	-2.07831	0.037681
YML019W	OST6	OligoSaccharylTransferase	-1.49628e-06	0.0241416	6.63576e-07	-2.25487	-2.38106e-06	0.0381033	1.1482e-06	-2.07374	0.0381033
YDR084C	TVP23	Tlg2-Vesicle Protein	-1.45913e-06	0.0108784	5.72978e-07	-2.54658	-2.70362e-06	0.0382322	1.30461e-06	-2.07236	0.0382322
YML065W	ORC1	Origin Recognition Complex	-1.24541e-06	0.00318834	4.2232e-07	-2.94897	1.46372e-06	0.0383477	7.06728e-07	2.07112	0.0383477
YLR040C	AFB1	A-Factor Barrier	1.87778e-06	0.0384356	9.07061e-07	2.07018	-1.29892e-05	5.26435e-06	2.85229e-06	-4.55397	0.0384356
YHR068W	DYS1	DeoxyhYpusine Synthase	-1.39e-06	0.0385182	6.71726e-07	-2.0693	-3.74095e-06	3.24116e-05	9.0017e-07	-4.15582	0.0385182
YOL143C	RIB4	RIBoflavin biosynthesis	-8.37138e-07	0.0385748	4.0467e-07	-2.06869	6.91471e-06	1.88967e-15	8.69952e-07	7.94838	0.0385748
YBR155W	CNS1	CyclophiliN Seven suppressor	-1.34659e-06	0.00412101	4.69399e-07	-2.86875	-2.2242e-06	0.0385974	1.0753e-06	-2.06845	0.0385974
YGL204C			-1.48848e-06	0.0388153	7.20417e-07	-2.06614	3.65245e-06	0.0129835	1.47026e-06	2.48422	0.0388153
YNL046W			-3.63536e-06	7.81372e-08	6.76802e-07	-5.37138	1.8072e-06	0.0389225	8.75157e-07	2.06501	0.0389225
YDL148C	NOP14	NucleOlar Protein	-1.08616e-06	0.0389597	5.26083e-07	-2.06461	-2.48914e-06	0.0257056	1.11589e-06	-2.23063	0.0389597
YCR023C			-1.538e-06	2.00006e-05	3.6062e-07	-4.26488	-2.87338e-06	0.0389836	1.3919e-06	-2.06436	0.0389836
YGR120C	COG2	Conserved Oligomeric Golgi complex	5.86301e-07	0.039321	2.845e-07	2.06081	-9.13166e-06	7.62717e-08	1.69868e-06	-5.37573	0.039321
YFL013C	IES1	Ino Eighty Subunit	-1.00236e-06	1.81938e-05	2.3387e-07	-4.28598	6.26808e-07	0.0394845	3.04409e-07	2.0591	0.0394845
YGR239C	PEX21	PEroXin	-1.82255e-06	0.0318989	8.49408e-07	-2.14568	3.46519e-06	0.0395262	1.68322e-06	2.05867	0.0395262
YIR027C	DAL1	Degradation of Allantoin	-2.32433e-06	0.0396002	1.12947e-06	-2.05789	5.39435e-06	0.00581866	1.95601e-06	2.75783	0.0396002
YER168C	CCA1	tRNA CCA-pyrophosphorylase	-1.37935e-06	1.829e-06	2.89083e-07	-4.77145	-1.58088e-06	0.0398701	7.6925e-07	-2.05509	0.0398701
YGR086C	PIL1	Phosphorylation Inhibited by Long chain bases	-6.05366e-07	0.0399793	2.94731e-07	-2.05396	-1.30374e-05	8.36112e-14	1.74659e-06	-7.46451	0.0399793
YKL132C	RMA1	Reduced Mating A	1.92239e-06	0.00192467	6.19801e-07	3.10162	1.99936e-06	0.0402639	9.74809e-07	2.05103	0.0402639
YDR363W-A	SEM1	Suppressor of Exocyst Mutations	-1.03415e-06	0.0403775	5.04495e-07	-2.04987	-2.42285e-06	0.00527456	8.68476e-07	-2.78977	0.0403775
YMR066W	SOV1	Synthesis Of Var	9.86939e-07	0.00216059	3.2177e-07	3.06722	1.4071e-06	0.0406745	6.8745e-07	2.04683	0.0406745
YGL160W	AIM14	Altered Inheritance rate of Mitochondria	-1.08658e-06	0.0407018	5.30931e-07	-2.04656	-2.04696e-06	0.0349764	9.70753e-07	-2.10863	0.0407018
YHR175W	CTR2	Copper TRansport	1.47953e-06	0.00617328	5.40284e-07	2.73843	2.6579e-06	0.0407664	1.29914e-06	2.0459	0.0407664
YBR070C	ALG14	Asparagine Linked Glycosylation	-1.45351e-06	0.00580525	5.26905e-07	-2.75858	-1.6024e-06	0.0408977	7.83738e-07	-2.04457	0.0408977
YDL037C	BSC1	Bypass of Stop Codon	-1.94364e-06	0.0410005	9.51122e-07	-2.04353	-6.68919e-06	0.0201348	2.87853e-06	-2.32383	0.0410005
YNL020C	ARK1	Actin Regulating Kinase	1.07417e-06	0.0411318	5.25986e-07	2.0422	-3.51557e-06	8.3811e-05	8.93813e-07	-3.93323	0.0411318
YFL047W	RGD2	RhoGAP domain	7.15127e-07	0.0411791	3.50256e-07	2.04172	-2.12976e-06	0.000150805	5.6198e-07	-3.78974	0.0411791
YOL076W	MDM20	Mitochondrial Distribution and Morphology	-9.47221e-07	0.0413194	4.64253e-07	-2.04031	-1.71917e-06	0.0171677	7.21401e-07	-2.3831	0.0413194
YGL136C	MRM2	Mitochondrial rRNA Methyl transferase	-7.78876e-07	0.0413659	3.81831e-07	-2.03984	-3.10909e-06	0.000248788	8.48666e-07	-3.6635	0.0413659
YHR096C	HXT5	HeXose Transporter	-4.63911e-06	0.0413773	2.27437e-06	-2.03973	-1.29993e-05	0.000186739	3.47917e-06	-3.73631	0.0413773
YCR104W	PAU3	seriPAUperin family	-5.7598e-06	0.00995877	2.23486e-06	-2.57726	5.58508e-06	0.0416256	2.74149e-06	2.03724	0.0416256
YCR013C			-2.26039e-06	0.0419559	1.11133e-06	-2.03396	-5.435e-06	0.00409401	1.89318e-06	-2.87083	0.0419559
YOR105W			1.68941e-06	0.0299671	7.78341e-07	2.17053	1.90618e-06	0.042139	9.38015e-07	2.03215	0.042139
YDR359C	EAF1	Esa1p-Associated Factor	1.24552e-06	0.00463521	4.39905e-07	2.83135	1.55786e-06	0.0422683	7.6709e-07	2.03087	0.0422683
YNL098C	RAS2	homologous to RAS proto-oncogene	-1.22939e-06	0.0424095	6.05769e-07	-2.02948	-3.0444e-06	0.00929226	1.17042e-06	-2.60111	0.0424095
YFR055W	IRC7	Increased Recombination Centers	-9.5488e-07	0.0426455	4.71042e-07	-2.02717	5.4203e-06	3.30002e-07	1.06167e-06	5.10545	0.0426455
YJL013C	MAD3	Mitotic Arrest-Deficient	6.72107e-07	0.0427576	3.31729e-07	2.02607	1.43889e-06	0.0166468	6.00933e-07	2.39442	0.0427576
YGR105W	VMA21	Vacuolar Membrane Atpase	-1.65651e-06	0.042769	8.17644e-07	-2.02596	-7.01571e-06	2.66675e-06	1.49431e-06	-4.69495	0.042769
YDR515W	SLF1	SuLFide production	-9.59848e-07	0.0428191	4.73889e-07	-2.02547	-1.8033e-06	0.0245236	8.01887e-07	-2.24883	0.0428191
YBR156C	SLI15	Synthetically Lethal with Ipl1	1.25045e-06	0.023567	5.52291e-07	2.26412	2.24939e-06	0.0428968	1.11097e-06	2.02471	0.0428968
YBL016W	FUS3	cell FUSion	-7.76815e-07	0.0429024	3.83677e-07	-2.02466	-3.26776e-06	0.0129815	1.31538e-06	-2.48428	0.0429024
YCL050C	APA1	AP4A phosphorylase	-1.39967e-06	0.019918	6.0126e-07	-2.32789	-2.79421e-06	0.0429542	1.38043e-06	-2.02415	0.0429542
YDL225W	SHS1	Seventh Homolog of Septin	-6.5146e-07	0.0430356	3.21969e-07	-2.02336	-2.29104e-06	1.55366e-06	4.76882e-07	-4.80421	0.0430356
YGL162W	SUT1	Sterol UpTake	1.41206e-06	0.00985605	5.47132e-07	2.58084	-3.02242e-06	0.0430465	1.49384e-06	-2.02326	0.0430465
YHR030C	SLT2	Suppressor of the LyTic phenotype	1.91265e-06	3.08045e-08	3.45444e-07	5.5368	1.16977e-06	0.0430851	5.78268e-07	2.02288	0.0430851
YPL252C	YAH1	Yeast Adrenodoxin Homolog	-1.19999e-06	0.0432233	5.93599e-07	-2.02155	5.16689e-06	0.00149567	1.6271e-06	3.17552	0.0432233
YBR057C	MUM2	MUddled Meiosis	-8.11696e-07	0.00367428	2.79428e-07	-2.90485	-1.08784e-06	0.0432233	5.38124e-07	-2.02155	0.0432233
YML059C	NTE1	Neuropathy Target Esterase	-9.65617e-07	0.0432827	4.77798e-07	-2.02097	-2.53238e-06	0.0396672	1.23098e-06	-2.0572	0.0432827
YER069W	ARG56	ARGinine requiring	-1.81817e-06	0.0433316	8.99863e-07	-2.0205	4.78054e-06	0.0181523	2.02351e-06	2.3625	0.0433316
YLR088W	GAA1	GPI Anchor Attachment	-1.44631e-06	0.00211101	4.70475e-07	-3.07415	-2.46619e-06	0.0435041	1.22159e-06	-2.01884	0.0435041
YJL154C	VPS35	Vacuolar Protein Sorting	-6.02387e-07	0.0233056	2.65558e-07	-2.26839	-7.47164e-07	0.043518	3.70121e-07	-2.0187	0.043518
YPR145W	ASN1	ASparagiNe requiring	-1.26801e-06	0.0435408	6.28201e-07	-2.01848	3.75893e-06	0.0183134	1.59329e-06	2.35922	0.0435408
YOL106W			4.67613e-06	4.47099e-05	1.14564e-06	4.08169	4.50948e-06	0.0436069	2.2348e-06	2.01785	0.0436069
YLR329W	REC102	RECombination	3.04966e-06	0.0436711	1.5118e-06	2.01723	5.86229e-06	0.000603532	1.70911e-06	3.43002	0.0436711
YBR125C	PTC4	Phosphatase Two C	7.12957e-07	0.00510746	2.54611e-07	2.80018	-1.1545e-06	0.0438671	5.72853e-07	-2.01536	0.0438671
YBR012W-B			-3.42365e-06	0.0173253	1.43867e-06	-2.37973	-7.41714e-06	0.0438962	3.68082e-06	-2.01508	0.0438962
YDL004W	ATP16	ATP synthase	-1.08361e-06	0.0439535	5.37896e-07	-2.01453	-3.01104e-06	8.60607e-06	6.7671e-07	-4.44952	0.0439535
YDR338C			-5.67553e-07	0.0440969	2.8192e-07	-2.01317	1.14795e-06	0.00463498	4.05442e-07	2.83136	0.0440969
YOL080C	REX4	Rna EXonuclease	-1.61156e-06	0.0441003	8.00523e-07	-2.01314	-4.56852e-06	0.00486867	1.62258e-06	-2.8156	0.0441003
YAL051W	OAF1	Oleate-Activated transcription Factor	7.60586e-07	0.0243262	3.37747e-07	2.25194	1.2165e-06	0.0441274	6.04358e-07	2.01288	0.0441274
YGR098C	ESP1	Extra Spindle Pole bodies	-6.43414e-07	0.0441531	3.19687e-07	-2.01263	-4.36899e-06	0.00900345	1.67271e-06	-2.61192	0.0441531
YOR110W	TFC7		5.23962e-07	0.0442525	2.60459e-07	2.01169	-1.16297e-06	0.0398441	5.6582e-07	-2.05536	0.0442525
YGR066C	GID10	Glucose Induced Degradation deficient	-6.23225e-06	0.0181553	2.63806e-06	-2.36244	-5.71618e-06	0.0445301	2.84519e-06	-2.00907	0.0445301
YML045W			-7.09919e-06	1.31233e-10	1.10481e-06	-6.42574	-3.96682e-06	0.0447135	1.97616e-06	-2.00734	0.0447135
YJL030W	MAD2	Mitotic Arrest-Deficient	8.74857e-07	0.0447775	4.3596e-07	2.00674	2.99394e-06	5.03164e-07	5.95798e-07	5.0251	0.0447775
YJR147W	HMS2	High-copy Mep Suppressor	-1.98295e-06	0.0448321	9.88397e-07	-2.00623	-5.41217e-06	0.00874406	2.06421e-06	-2.6219	0.0448321
YGR165W	MRPS35	Mitochondrial Ribosomal Protein, Small subunit	-2.33151e-06	0.00207992	7.57333e-07	-3.07858	-1.09025e-06	0.0448844	5.43566e-07	-2.00574	0.0448844
YHR002W	LEU5	LEUcine biosynthesis	1.82388e-06	2.28799e-06	3.85911e-07	4.72617	1.53908e-06	0.0449501	7.67573e-07	2.00512	0.0449501
YIL161W	SMU2	Stalled Monosome Ubiquitination 2	6.65562e-07	0.0450348	3.32062e-07	2.00433	2.24995e-06	0.00657551	8.27914e-07	2.71761	0.0450348
YGR227W	DIE2	Derepression of ITR1 Expression	-1.55512e-06	0.00127187	4.8262e-07	-3.22225	-1.9706e-06	0.0450936	9.83444e-07	-2.00378	0.0450936
YPL106C	SSE1	Stress Seventy subfamily E	-5.25765e-07	0.0451695	2.62479e-07	-2.00307	-3.16974e-06	0.00020608	8.54046e-07	-3.71144	0.0451695
YJR138W	IML1	Increased Minichromosome Loss	-8.36483e-07	0.0394897	4.06248e-07	-2.05905	1.54336e-06	0.045196	7.70591e-07	2.00283	0.045196
YHR018C	ARG4	ARGinine requiring	1.13325e-06	0.0452617	5.65998e-07	2.00221	9.47772e-06	1.91525e-05	2.21725e-06	4.27455	0.0452617
YNL101W	AVT4	Amino acid Vacuolar Transport	-8.05344e-07	0.0453458	4.02384e-07	-2.00143	3.48153e-06	1.81891e-12	4.93995e-07	7.04771	0.0453458
YBR230C	OM14	Outer Membrane Protein of 14 kDa	-2.09968e-06	0.00615555	7.66481e-07	-2.73938	-2.20698e-06	0.0453524	1.10273e-06	-2.00137	0.0453524
YBR255C-A	RCF3	Respiratory superComplex Factor	-1.05173e-06	0.0454486	5.25741e-07	-2.00048	-2.05541e-06	0.00240098	6.77111e-07	-3.03555	0.0454486
YMR118C	SHH3	SDH3 Homolog	4.47794e-06	0.0455603	2.23959e-06	1.99944	8.63758e-06	0.0118583	3.43261e-06	2.51633	0.0455603
YDR415C			-1.74349e-06	0.00746215	6.51653e-07	-2.67548	-2.47154e-06	0.0457682	1.2373e-06	-1.99753	0.0457682
YNL003C	PET8	PETite colonies	2.23603e-06	6.45159e-07	4.49255e-07	4.97718	1.07033e-06	0.0457912	5.35884e-07	1.99731	0.0457912
YGR035C			-6.86493e-06	2.35709e-07	1.32817e-06	-5.16872	-3.09498e-06	0.0461149	1.55188e-06	-1.99434	0.0461149
YPL107W	DPC25	Delta-Psi dependent mitochondrial import and Cleavage protein of ~25 kDa	-1.60546e-06	0.0050369	5.72427e-07	-2.80466	-2.77153e-06	0.0461788	1.3901e-06	-1.99376	0.0461788
YGR256W	GND2	6-phosphoGlucoNateDehydrogenase	-5.93744e-06	0.00355362	2.03666e-06	-2.91529	-4.8288e-06	0.0462472	2.42272e-06	-1.99313	0.0462472
YIR023W	DAL81	Degradation of Allantoin	1.19616e-06	0.00881918	4.56726e-07	2.61899	9.10032e-07	0.0463729	4.56847e-07	1.99198	0.0463729
YKL164C	PIR1	Protein containing Internal Repeats	-1.40885e-06	0.0465512	7.07838e-07	-1.99036	-7.16229e-06	0.000173076	1.90721e-06	-3.75538	0.0465512
YOR362C	PRE10	PRoteinase yscE	-7.81021e-07	0.0467246	3.92712e-07	-1.98879	-2.16199e-06	0.00558927	7.80232e-07	-2.77095	0.0467246
YIL070C	MAM33	Mitochondrial Acidic Matrix protein	-1.4518e-06	0.0469764	7.30827e-07	-1.98651	-3.64458e-06	9.25496e-06	8.21984e-07	-4.43389	0.0469764
YBR159W	IFA38		-1.21588e-06	0.0471078	6.1243e-07	-1.98533	-3.15241e-06	0.0408342	1.54136e-06	-2.04521	0.0471078
YKL020C	SPT23	SuPpressor of Ty	7.55082e-07	0.0471862	3.80466e-07	1.98462	2.44486e-06	1.47274e-05	5.64277e-07	4.33273	0.0471862
YPL032C	SVL3	Styryl dye Vacuolar Localization	8.34041e-07	0.0472	4.20278e-07	1.9845	1.91986e-06	0.00977269	7.43047e-07	2.58377	0.0472
YIL132C	CSM2	Chromosome Segregation in Meiosis	1.29096e-06	0.0474696	6.51312e-07	1.98209	3.30323e-06	0.000496261	9.48451e-07	3.48277	0.0474696
YGL035C	MIG1	Multicopy Inhibitor of GAL gene expression	-1.08943e-06	0.0280062	4.95826e-07	-2.1972	-1.94972e-06	0.0474701	9.83673e-07	-1.98208	0.0474701
YJL051W	IRC8	Increased Recombination Centers	-2.53057e-06	0.000649554	7.42095e-07	-3.41003	1.87394e-06	0.0476655	9.46271e-07	1.98034	0.0476655
YIL074C	SER33	SERine requiring	-1.54241e-06	0.000107456	3.98235e-07	-3.87311	-1.67107e-06	0.0476909	8.43927e-07	-1.98011	0.0476909
YOL049W	GSH2	Glutathione	-7.89888e-07	0.0479753	3.9942e-07	-1.97759	-1.74657e-06	0.0242161	7.74984e-07	-2.25368	0.0479753
YDR161W	ACL4	Assembly Chaperone of RpL4	-1.26323e-06	0.0480237	6.38912e-07	-1.97716	-3.38755e-06	1.88782e-06	7.10911e-07	-4.76508	0.0480237
YLL026W	HSP104	Heat Shock Protein	1.78412e-06	0.0185158	7.57545e-07	2.35514	-3.61062e-06	0.0481023	1.82681e-06	-1.97646	0.0481023
YFL066C			2.77964e-06	9.93943e-07	5.68105e-07	4.89283	-2.58866e-06	0.0481818	1.31021e-06	-1.97576	0.0481818
YPL215W	CBP3	Cytochrome B mRNA Processing	-1.17963e-06	0.00163921	3.74623e-07	-3.14884	-1.16138e-06	0.0481942	5.87848e-07	-1.97565	0.0481942
YMR102C	LAF1	Lam2/Ltc4-Associated Factor	-1.70573e-06	0.0483344	8.63918e-07	-1.97442	-4.16186e-06	3.21147e-06	8.93714e-07	-4.65681	0.0483344
YCR069W	CPR4	Cyclosporin-sensitive Proline Rotamase	-1.03785e-06	0.048538	5.26124e-07	-1.97263	2.61606e-06	0.0243719	1.16207e-06	2.25122	0.048538
YLR361C-A			1.07225e-06	0.0486001	5.43712e-07	1.97208	3.59452e-06	1.47079e-05	8.29566e-07	4.33302	0.0486001
YER157W	COG3	Conserved Oligomeric Golgi complex	-5.35143e-07	0.0487734	2.71568e-07	-1.97057	-1.2113e-06	0.0101831	4.71406e-07	-2.56955	0.0487734
YBL030C	PET9	PETite	-1.20086e-06	0.0489559	6.0989e-07	-1.96898	-3.21793e-06	3.13846e-05	7.72951e-07	-4.16318	0.0489559
YDR178W	SDH4	Succinate DeHydrogenase	-1.50844e-06	0.0490262	7.66343e-07	-1.96836	-2.53616e-06	0.0244851	1.12747e-06	-2.24943	0.0490262
YLL059C			3.98272e-06	2.17152e-05	9.37886e-07	4.24648	-3.8359e-06	0.0490852	1.94928e-06	-1.96785	0.0490852
YPL042C	SSN3	Suppressor of SNf1	6.97235e-07	0.0492052	3.545e-07	1.96681	2.4957e-06	0.00646774	9.16501e-07	2.72307	0.0492052
YIL123W	SIM1	Start Independent of Mitosis	1.22556e-06	0.0492823	6.23335e-07	1.96614	2.98516e-06	0.0477353	1.50787e-06	1.97972	0.0492823
YKL085W	MDH1	Malate DeHydrogenase	-1.4618e-06	0.04933	7.43643e-07	-1.96573	-1.8734e-06	0.0127226	7.51932e-07	-2.49144	0.04933
YPR204W			1.33691e-06	0.00967766	5.16751e-07	2.58714	-1.67767e-06	0.0493587	8.53568e-07	-1.96548	0.0493587
YDL211C			1.0903e-06	0.0508784	5.58413e-07	1.9525	3.06497e-06	0.00464752	1.08284e-06	2.8305	0.0508784
YHR130C			2.6607e-06	0.0509047	1.36287e-06	1.95228	6.38286e-06	0.0146522	2.615e-06	2.44086	0.0509047
YGL079W	KXD1	KxDL homolog	-7.64447e-07	0.0271919	3.46099e-07	-2.20875	1.52409e-06	0.0509354	7.80774e-07	1.95202	0.0509354
YIR042C			-8.20983e-07	0.0509455	4.20599e-07	-1.95194	1.69874e-06	0.014483	6.94766e-07	2.44506	0.0509455
YAL056W	GPB2		1.02789e-06	2.28706e-06	2.17485e-07	4.72625	8.5405e-07	0.050983	4.3761e-07	1.95162	0.050983
YKR095W	MLP1	Myosin-Like Protein	-6.61196e-07	0.0511503	3.39037e-07	-1.95022	-1.7204e-06	0.00162457	5.45905e-07	-3.15146	0.0511503
YEL051W	VMA8	Vacuolar Membrane Atpase	-1.72138e-06	0.000545245	4.97872e-07	-3.45748	-1.73879e-06	0.0511914	8.91743e-07	-1.94987	0.0511914
YPL060W	MFM1	Mrs2 Function Modulating factor	8.954e-07	0.05135	4.59523e-07	1.94854	3.11615e-06	4.80499e-07	6.19029e-07	5.03394	0.05135
YNL037C	IDH1	Isocitrate DeHydrogenase	-1.25578e-06	0.0514407	6.44723e-07	-1.94779	-1.81689e-06	0.00575626	6.57971e-07	-2.76135	0.0514407
YGR110W	CLD1	CardioLipin-specific Deacylase	-1.68104e-06	0.0515444	8.63433e-07	-1.94692	-1.55507e-05	1.3388e-10	2.42121e-06	-6.4227	0.0515444
YMR275C	BUL1	Binds Ubiquitin Ligase	8.87475e-07	0.051081	4.54929e-07	1.9508	1.17007e-06	0.0515686	6.01045e-07	1.94672	0.0515686
YFR041C	ERJ5	Endoplasmic Reticulum located J-protein	-1.60261e-06	0.00130615	4.98538e-07	-3.21463	-3.12036e-06	0.0515881	1.60302e-06	-1.94655	0.0515881
YGR243W	MPC3	Mitochondrial Pyruvate Carrier	-2.26995e-06	0.051753	1.16696e-06	-1.94518	-8.4455e-06	3.85558e-05	2.05189e-06	-4.11597	0.051753
YGR043C	NQM1	Non-Quiescent Mutant	-3.93743e-06	0.0518179	2.02475e-06	-1.94464	-1.1443e-05	0.000183325	3.05884e-06	-3.74095	0.0518179
YLL042C	ATG10	AuTophaGy related	3.42886e-06	0.00125404	1.06278e-06	3.22629	-2.65832e-06	0.0518818	1.36737e-06	-1.94411	0.0518818
YOR321W	PMT3	Protein O-MannosylTransferase	-2.38024e-06	2.59785e-05	5.65897e-07	-4.20613	-3.02585e-06	0.0519843	1.5571e-06	-1.94326	0.0519843
YMR076C	PDS5	Precocious Dissociation of Sisters	-1.11548e-06	0.00773972	4.18846e-07	-2.66322	1.87994e-06	0.0520057	9.67502e-07	1.94309	0.0520057
YLR135W	SLX4	Synthetic Lethal of unknown (X) function	1.08153e-06	0.0522709	5.57233e-07	1.9409	3.22752e-06	0.000266725	8.8531e-07	3.64564	0.0522709
YMR224C	MRE11	Meiotic REcombination	6.61574e-07	0.0523042	3.40908e-07	1.94062	1.7802e-06	0.00240779	5.86615e-07	3.03469	0.0523042
YLR449W	FPR4	FKBP Proline Rotamase (isomerase)	6.3044e-07	0.0523591	3.24941e-07	1.94017	-1.25845e-06	0.0405856	6.14555e-07	-2.04774	0.0523591
YPR086W	SUA7	Suppressor of Upstream AUG	7.81274e-07	0.0525539	4.03016e-07	1.93857	1.28752e-06	0.0303626	5.94606e-07	2.16533	0.0525539
YKL121W	DGR2	2-Deoxy-Glucose Resistant 2	1.75418e-06	0.00147904	5.51844e-07	3.17877	1.80331e-06	0.0525977	9.30399e-07	1.93821	0.0525977
YER007C-A	TMA20	Translation Machinery Associated	-1.35733e-06	0.0528074	7.00924e-07	-1.93649	-2.18804e-06	0.00462369	7.72573e-07	-2.83214	0.0528074
YPR109W	GLD1	Golgi/endosome Localized Dsc protein	7.56577e-07	0.0528387	3.90746e-07	1.93624	3.41589e-06	0.000100789	8.78419e-07	3.88868	0.0528387
YHR009C	TDA3	Topoisomerase I Damage Affected	-4.44783e-07	0.0528649	2.2974e-07	-1.93602	4.93257e-06	3.96037e-16	6.05984e-07	8.13977	0.0528649
YNL141W	AAH1	Adenine AminoHydrolase	-1.90631e-06	0.0532703	9.86335e-07	-1.93272	-3.80682e-06	0.00966881	1.47126e-06	-2.58745	0.0532703
YBR270C	BIT2	Binding partner of Tor2p	1.4077e-06	0.00324182	4.78189e-07	2.94383	1.8906e-06	0.0533079	9.78362e-07	1.93242	0.0533079
YJL117W	PHO86	PHOsphate metabolism	-3.14285e-06	1.2772e-05	7.20181e-07	-4.36397	-2.2578e-06	0.0534354	1.16901e-06	-1.93139	0.0534354
YDR363W	ESC2	Establishment of Silent Chromatin	9.61848e-07	0.0034241	3.28629e-07	2.92685	-2.09084e-06	0.0540075	1.08515e-06	-1.92678	0.0540075
YFL064C			2.04557e-06	0.0540621	1.0619e-06	1.92634	-5.63122e-06	5.81798e-06	1.2423e-06	-4.5329	0.0540621
YPL221W	FLC1	FLavin Carrier	1.70445e-06	0.0172965	7.16053e-07	2.38034	2.21333e-06	0.0540835	1.14909e-06	1.92617	0.0540835
YER061C	CEM1	Condensing Enzyme with Mitochondrial function	-9.48656e-07	0.0542461	4.92843e-07	-1.92487	6.22269e-06	4.00802e-08	1.13336e-06	5.4905	0.0542461
YBR164C	ARL1	ADP-Ribosylation factor-Like	-1.23135e-06	0.0545141	6.40416e-07	-1.92273	-2.45643e-06	0.000347873	6.86773e-07	-3.57676	0.0545141
YDR487C	RIB3	RIBoflavin biosynthesis	6.90302e-07	0.0167316	2.88521e-07	2.39255	2.18633e-06	0.0545845	1.13743e-06	1.92217	0.0545845
YAL015C	NTG1	eNdonuclease Three-like Glycosylase	9.49248e-07	0.0547303	4.9414e-07	1.92101	3.30582e-06	1.77415e-06	6.91944e-07	4.77758	0.0547303
YDL098C	SNU23	Small NUclear ribonucleoprotein associated	-1.55304e-06	0.00221415	5.07547e-07	-3.05989	-1.65126e-06	0.0556101	8.62694e-07	-1.91408	0.0556101
YMR176W	ECM5	ExtraCellular Mutant	1.08779e-06	0.0370734	5.21731e-07	2.08495	1.69256e-06	0.0557108	8.84632e-07	1.91329	0.0557108
YDL076C	RXT3		1.68629e-06	0.00357487	5.78801e-07	2.91343	1.17493e-06	0.0558076	6.14331e-07	1.91254	0.0558076
YDR231C	COX20	Cytochrome c OXidase	-1.38089e-06	0.055808	7.22019e-07	-1.91253	2.04598e-06	0.00350823	7.00848e-07	2.9193	0.055808
YKR065C	PAM17	Presequence translocase-Associated Motor	-6.50171e-07	0.0558911	3.40068e-07	-1.91188	-2.15867e-06	0.00431318	7.56288e-07	-2.8543	0.0558911
YKR075C			-3.43917e-06	0.0217568	1.49882e-06	-2.29459	-3.19307e-06	0.0560823	1.67142e-06	-1.9104	0.0560823
YNL331C	AAD14	Aryl-Alcohol Dehydrogenase	9.81677e-07	0.0364207	4.69208e-07	2.0922	1.30089e-06	0.0563036	6.81568e-07	1.90868	0.0563036
YKL173W	SNU114	Small NUclear ribonucleoprotein associated	8.79086e-07	0.00177236	2.81223e-07	3.12594	-1.20284e-06	0.0563205	6.30241e-07	-1.90855	0.0563205
YPL141C	FRK1	Fatty acyl-CoA synthetase and RNA processing-associated Kinase	-1.82112e-06	0.0219193	7.94639e-07	-2.29176	2.07429e-06	0.0566439	1.08827e-06	1.90605	0.0566439
YDR225W	HTA1	Histone h Two A	1.80682e-06	0.0568578	9.48761e-07	1.9044	3.12713e-06	0.00217126	1.02002e-06	3.06575	0.0568578
YGL125W	MET13	METhionine requiring	-1.30827e-06	0.0569084	6.87111e-07	-1.90401	2.45812e-06	0.034877	1.1651e-06	2.10978	0.0569084
YGR037C	ACB1	Acyl-CoA-Binding	-1.01613e-06	0.0570779	5.34044e-07	-1.90271	-2.1265e-06	0.0448633	1.06011e-06	-2.00593	0.0570779
YLR049C	MLO50	Mitochondrially LOcalized protein of 50 kDa	-1.23544e-06	0.0571619	6.49524e-07	-1.90207	-4.48337e-06	1.40428e-06	9.29312e-07	-4.8244	0.0571619
YDR413C			-2.04816e-06	0.0436315	1.01514e-06	-2.01761	-4.01434e-06	0.0571979	2.11082e-06	-1.9018	0.0571979
YOR108W	LEU9	LEUcine biosynthesis	-1.50419e-06	0.0573862	7.91528e-07	-1.90036	-3.38835e-06	0.0333042	1.59197e-06	-2.1284	0.0573862
YPR191W	QCR2	QH2:cytochrome-C oxidoReductase	-1.30058e-06	0.0573914	6.84401e-07	-1.90032	-2.88635e-06	0.00522099	1.03339e-06	-2.79307	0.0573914
YKL060C	FBA1	Fructose-1,6-Bisphosphate Aldolase	-1.66304e-06	0.00993417	6.45059e-07	-2.57811	-2.33441e-06	0.0575058	1.22899e-06	-1.89945	0.0575058
YHR184W	SSP1		-2.3006e-06	0.00268087	7.66321e-07	-3.00214	-4.23813e-06	0.0575106	2.23129e-06	-1.89941	0.0575106
YGL191W	COX13	Cytochrome c OXidase	-1.38635e-06	0.057534	7.29951e-07	-1.89923	-2.56243e-06	0.00796466	9.65655e-07	-2.65356	0.057534
YGR092W	DBF2	DumbBell Former	-1.70476e-06	0.057782	8.98497e-07	-1.89735	-1.00608e-05	4.75736e-06	2.19897e-06	-4.57521	0.057782
YNL071W	LAT1		-1.06656e-06	0.00075779	3.16696e-07	-3.36777	-1.45888e-06	0.057806	7.68979e-07	-1.89717	0.057806
YKL043W	PHD1	PseudoHyphal Determinant	1.15243e-06	0.0580085	6.0794e-07	1.89563	3.10547e-06	0.0196171	1.33077e-06	2.33359	0.0580085
YGR104C	SRB5	Suppressor of RNA polymerase B	-4.76584e-07	0.0580743	2.51477e-07	-1.89514	-8.4322e-06	3.27912e-06	1.8124e-06	-4.65251	0.0580743
YOR086C	TCB1	Three Calcium and lipid Binding domains (TriCalBins)	-8.10926e-07	0.0580897	4.27925e-07	-1.89502	-1.98094e-06	0.0148322	8.13043e-07	-2.43645	0.0580897
YLL062C	MHT1	S-Methylmethionine-Homocysteine methylTransferase	1.99027e-06	0.0450064	9.92852e-07	2.00459	2.54072e-06	0.0585809	1.34335e-06	1.89133	0.0585809
YJL081C	ARP4	Actin-Related Protein	-9.0463e-07	0.0588689	4.7885e-07	-1.88917	-1.85076e-06	1.50209e-05	4.27586e-07	-4.32838	0.0588689
YMR294W	JNM1	Just Nuclear Migration	8.81973e-07	0.0590496	4.6719e-07	1.88782	2.86921e-06	0.000171507	7.63563e-07	3.75766	0.0590496
YML046W	PRP39	Pre-mRNA Processing	-6.11476e-07	0.0592947	3.24218e-07	-1.886	-2.45763e-06	0.000696584	7.24768e-07	-3.39092	0.0592947
YBL106C	SRO77	Suppressor of rho3	-1.15082e-06	0.0593777	6.10389e-07	-1.88539	-4.25747e-06	0.000367385	1.19509e-06	-3.56247	0.0593777
YPR125W	YLH47	Yeast LETM1 Homolog of 47 kD	-1.63932e-06	0.00278413	5.48154e-07	-2.99062	-1.85137e-06	0.0593933	9.82017e-07	-1.88527	0.0593933
YPR008W	HAA1	Homolog of Ace1 Activator	7.91685e-07	0.0594432	4.20014e-07	1.8849	-1.24514e-06	0.0385832	6.01922e-07	-2.0686	0.0594432
YPR073C	LTP1	Low molecular weight protein Tyrosine Phosphatase	-1.66623e-06	0.00794357	6.2771e-07	-2.65446	-1.24511e-06	0.059537	6.60815e-07	-1.88421	0.059537
YLR145W	RMP1	RNase MRP Protein	1.02231e-06	0.0598467	5.43224e-07	1.88192	2.09943e-06	0.00109728	6.43145e-07	3.26432	0.0598467
YKR106W	GEX2	Glutathione EXchanger	-2.12518e-06	0.0599675	1.12979e-06	-1.88103	-4.77664e-06	0.0291875	2.19017e-06	-2.18094	0.0599675
YAL003W	EFB1	Elongation Factor Beta	-1.36061e-06	0.0600983	7.23701e-07	-1.88007	-4.61746e-06	0.000347342	1.29082e-06	-3.57716	0.0600983
YDL139C	SCM3	Suppressor of Chromosome Missegregation	1.01592e-06	0.0601541	5.40481e-07	1.87966	2.92208e-06	0.0121779	1.16559e-06	2.50695	0.0601541
YNL176C	TDA7	Topoisomerase I Damage Affected	6.23965e-07	0.0605073	3.32412e-07	1.87708	4.52416e-06	4.4647e-13	6.24825e-07	7.24067	0.0605073
YLR451W	LEU3	LEUcine biosynthesis	9.35199e-07	0.060612	4.98423e-07	1.87632	1.83239e-06	0.0115485	7.25513e-07	2.52565	0.060612
YLR318W	EST2	Ever Shorter Telomeres	3.39111e-06	9.27476e-05	8.67552e-07	3.90882	1.9045e-06	0.060638	1.01512e-06	1.87613	0.060638
YDR307W	PMT7		-1.67905e-06	0.000155591	4.43961e-07	-3.78197	-1.60131e-06	0.0606831	8.53668e-07	-1.8758	0.0606831
YNL193W			-8.49899e-07	0.0607028	4.53121e-07	-1.87565	-1.82928e-06	0.0181705	7.7442e-07	-2.36213	0.0607028
YML009W-B			1.15394e-06	0.0612913	6.16625e-07	1.87139	4.37235e-06	1.00295e-06	8.93947e-07	4.89106	0.0612913
YOR042W	CUE5	Coupling of Ubiquitin conjugation to ER degradation	-5.36839e-07	0.0591284	2.84458e-07	-1.88724	-1.06589e-06	0.0615839	5.70216e-07	-1.86928	0.0615839
YNL174W			-2.41219e-06	0.0194724	1.03246e-06	-2.33636	-4.0442e-06	0.0615939	2.16359e-06	-1.86921	0.0615939
YJL206C			9.5834e-07	0.0206243	4.14007e-07	2.31479	1.25845e-06	0.061626	6.73337e-07	1.86898	0.061626
YKL196C	YKT6		-1.05056e-06	0.0616913	5.62244e-07	-1.86851	-1.89488e-06	0.00863119	7.21494e-07	-2.62633	0.0616913
YDR526C			-2.89533e-06	0.0434504	1.43379e-06	-2.01935	-4.02276e-06	0.061871	2.15441e-06	-1.86722	0.061871
YOR187W	TUF1		-1.2207e-06	0.0620901	6.54302e-07	-1.86565	-2.06957e-06	0.0179511	8.74483e-07	-2.36663	0.0620901
YGR228W			-3.82254e-06	0.00336642	1.30367e-06	-2.93213	-6.37323e-06	0.0621676	3.4171e-06	-1.8651	0.0621676
YNL093W	YPT53	Yeast Protein Two	-1.82486e-06	0.0622107	9.78585e-07	-1.86479	-9.01281e-06	0.000250276	2.46119e-06	-3.66198	0.0622107
YDR312W	SSF2	Suppressor of ste4 (Four)	-8.06258e-07	0.0624849	4.32811e-07	-1.86284	-2.43657e-06	0.0488168	1.23672e-06	-1.97019	0.0624849
YBR130C	SHE3	Swi5p-dependent HO Expression	-9.1618e-07	0.0626578	4.92143e-07	-1.86161	-1.89855e-06	0.0514777	9.74876e-07	-1.94748	0.0626578
YLR432W	IMD3	IMP Dehydrogenase	1.39886e-06	0.0627694	7.51742e-07	1.86082	-3.90188e-06	1.24336e-07	7.38014e-07	-5.287	0.0627694
YCR032W	BPH1	Beige Protein Homolog	6.41331e-07	0.0629089	3.44832e-07	1.85983	2.20507e-06	0.000303998	6.10507e-07	3.61187	0.0629089
YLR021W	IRC25	Increased Recombination Centers	1.11463e-06	0.0631051	5.99763e-07	1.85845	3.05698e-06	0.000422362	8.67055e-07	3.5257	0.0631051
YIL144W	NDC80	Nuclear Division Cycle	1.41e-06	0.00331171	4.80047e-07	2.93722	2.13138e-06	0.0632232	1.14737e-06	1.85762	0.0632232
YGL226C-A	OST5	OligoSaccharylTransferase	-1.30006e-06	0.0633366	7.00156e-07	-1.85682	-2.73721e-06	0.00426014	9.57661e-07	-2.85823	0.0633366
YFR018C			-2.61332e-06	0.000220644	7.07425e-07	-3.69413	1.4648e-06	0.0634177	7.89117e-07	1.85625	0.0634177
YGR063C	SPT4	SuPpressor of Ty's	1.29487e-06	0.0634605	6.97683e-07	1.85595	-5.5932e-06	0.000415143	1.58436e-06	-3.53027	0.0634605
YNL291C	MID1	Mating pheromone-Induced Death	-1.00679e-06	0.0326226	4.71188e-07	-2.1367	-9.57925e-07	0.0635327	5.16278e-07	-1.85545	0.0635327
YDR510W	SMT3	Suppressor of Mif Two	-7.52298e-07	0.0636528	4.05638e-07	-1.8546	2.58299e-06	0.00884187	9.86585e-07	2.61811	0.0636528
YDR133C			1.45936e-06	0.0637533	7.87182e-07	1.8539	7.32224e-06	5.74524e-14	9.74511e-07	7.51376	0.0637533
YCR107W	AAD3	Aryl-Alcohol Dehydrogenase	5.76938e-07	0.063862	3.1133e-07	1.85314	2.09325e-06	0.0109072	8.22281e-07	2.54566	0.063862
YGR158C	MTR3	MRNA TRansport	-8.61655e-07	0.0639596	4.65141e-07	-1.85246	-2.60293e-06	0.0270492	1.17737e-06	-2.21081	0.0639596
YPL184C	MRN1	Multicopy supressor of rsc nhp6	5.88068e-07	0.0640334	3.1754e-07	1.85195	1.70114e-06	0.00115575	5.23496e-07	3.24958	0.0640334
YJL160C	PIR5	Protein with Internal Repeats	-6.3565e-06	7.54844e-06	1.41962e-06	-4.47761	3.85575e-06	0.0641556	2.08295e-06	1.8511	0.0641556
YNL263C	YIF1	YIP1-Interacting Factor	-1.68648e-06	2.14711e-05	3.96911e-07	-4.24902	-1.81249e-06	0.0642433	9.79468e-07	-1.85049	0.0642433
YHR103W	SBE22	similar to SBE2	-4.91889e-07	0.0461828	2.46719e-07	-1.99372	-1.00512e-06	0.0645688	5.4383e-07	-1.84823	0.0645688
YLR410W	VIP1		-6.25907e-07	0.0646248	3.38723e-07	-1.84784	1.56441e-06	7.05523e-05	3.9362e-07	3.97442	0.0646248
YEL077C			1.17411e-06	0.0647223	6.35628e-07	1.84717	-7.14564e-06	5.77258e-06	1.57582e-06	-4.53455	0.0647223
YBL058W	SHP1	Suppressor of High-copy PP1	-9.7031e-07	8.36645e-05	2.46669e-07	-3.93365	-1.52473e-06	0.0647264	8.25453e-07	-1.84714	0.0647264
YGL183C	MND1	Meiotic Nuclear Divisions	-3.98195e-06	0.0170643	1.66936e-06	-2.38532	-4.86337e-06	0.0647349	2.633e-06	-1.84708	0.0647349
YJL014W	CCT3	Chaperonin Containing TCP-1	-9.46401e-07	0.0647737	5.1245e-07	-1.84682	-3.18226e-06	3.63752e-07	6.25566e-07	-5.08701	0.0647737
YBR147W	RTC2	Restriction of Telomere Capping	-2.76083e-06	0.0648507	1.49534e-06	-1.84629	7.22899e-06	0.00215611	2.35638e-06	3.06784	0.0648507
YFL039C	ACT1	ACTin	8.29193e-07	0.000697071	2.44547e-07	3.39073	-1.50637e-06	0.0648903	8.16012e-07	-1.84601	0.0648903
YER014W	HEM14	HEMe biosynthesis	-9.01796e-07	0.0649305	4.88583e-07	-1.84574	4.2455e-06	1.33139e-09	7.00167e-07	6.06356	0.0649305
YLR438W	CAR2	Catabolism of ARginine	-2.24308e-06	0.0649563	1.2154e-06	-1.84556	5.24175e-06	0.00251889	1.73507e-06	3.02106	0.0649563
YLR046C			-2.02034e-06	0.0650176	1.09495e-06	-1.84514	3.02475e-06	0.0144016	1.23606e-06	2.44709	0.0650176
YHR199C-A	NBL1	N-terminal-Borealin Like protein	-1.16463e-06	0.065322	6.31906e-07	-1.84305	-3.70056e-06	0.0382566	1.7859e-06	-2.0721	0.065322
YNR016C	ACC1	Acetyl-CoA Carboxylase	2.55962e-06	1.14875e-05	5.83442e-07	4.38709	-1.01791e-06	0.0653376	5.52327e-07	-1.84294	0.0653376
YLR426W	TDA5	Topoisomerase I Damage Affected	-8.22174e-07	0.0404505	4.01233e-07	-2.04912	-1.63652e-06	0.0653535	8.88046e-07	-1.84283	0.0653535
YPL117C	IDI1	Isopentenyl Diphosphate Isomerase	-9.51276e-07	0.0655853	5.16648e-07	-1.84125	-2.77767e-06	0.000569978	8.0617e-07	-3.44551	0.0655853
YBR258C	SHG1	Set1c, Hypothetical G	9.04142e-07	0.0657159	4.91286e-07	1.84036	2.01605e-06	0.00631801	7.38261e-07	2.7308	0.0657159
YDL239C	ADY3	Accumulation of DYads	2.21443e-06	2.25849e-05	5.22557e-07	4.23767	1.97046e-06	0.0658452	1.07121e-06	1.83948	0.0658452
YDL127W	PCL2	Pho85 CycLin	-3.43436e-06	1.96009e-06	7.21884e-07	-4.7575	-2.91704e-06	0.0660141	1.58679e-06	-1.83833	0.0660141
YLR080W	EMP46		3.70268e-06	3.21522e-06	7.95153e-07	4.65657	1.68205e-06	0.0661016	9.15283e-07	1.83773	0.0661016
YPR198W	SGE1	Suppression of Gal11 Expression	-6.25042e-07	0.0661599	3.40189e-07	-1.83734	-4.89361e-06	1.56564e-09	8.10542e-07	-6.03745	0.0661599
YNR052C	POP2	PGK promoter directed OverProduction	-7.6646e-07	0.032342	3.58132e-07	-2.14016	-8.15769e-07	0.0662493	4.44141e-07	-1.83673	0.0662493
YPL050C	MNN9	MaNNosyltransferase	-9.6759e-07	0.0663238	5.26944e-07	-1.83623	-2.69405e-06	0.00233426	8.85026e-07	-3.04404	0.0663238
YGR135W	PRE9	PRoteinase yscE	-8.41821e-07	0.0663513	4.58497e-07	-1.83604	-2.28969e-06	9.52844e-05	5.86755e-07	-3.9023	0.0663513
YAL040C	CLN3	CycLiN	-2.7974e-06	0.000236642	7.60929e-07	-3.6763	-2.54153e-06	0.0664934	1.38497e-06	-1.83508	0.0664934
YNR060W	FRE4	Ferric REductase	-3.19161e-06	0.0670066	1.7425e-06	-1.83163	-5.45892e-06	0.0331585	2.56268e-06	-2.13016	0.0670066
YCR018C	SRD1		1.24838e-06	0.0671756	6.81992e-07	1.8305	-4.67137e-06	0.00148493	1.47009e-06	-3.17761	0.0671756
YPR197C			-3.77225e-06	0.043376	1.86739e-06	-2.02007	5.48159e-06	0.067198	2.99484e-06	1.83035	0.067198
YGL159W			-8.52485e-07	0.0673874	4.66073e-07	-1.82908	-2.49291e-06	3.53281e-05	6.02722e-07	-4.13609	0.0673874
YPR192W	AQY1	AQuaporin from Yeast	-2.99457e-06	0.0206433	1.29386e-06	-2.31444	-4.20719e-06	0.0673941	2.30022e-06	-1.82904	0.0673941
YIL176C	PAU14	seriPAUperin	1.9534e-06	0.00107096	5.97154e-07	3.27119	2.04021e-06	0.067434	1.11562e-06	1.82877	0.067434
YHR008C	SOD2	SuperOxide Dismutase	-2.9271e-06	3.92617e-05	7.1188e-07	-4.11178	-2.19343e-06	0.0675823	1.20005e-06	-1.82778	0.0675823
YOL102C	TPT1	tRNA 2'-PhosphoTransferase	-1.55532e-06	0.00249684	5.14372e-07	-3.02372	1.30171e-06	0.0677694	7.12664e-07	1.82654	0.0677694
YNL126W	SPC98	Spindle Pole Component	-6.78469e-07	0.0679073	3.71637e-07	-1.82562	2.89112e-06	0.00769109	1.08471e-06	2.66534	0.0679073
YDR408C	ADE8	ADEnine requiring	-9.18679e-07	0.0555296	4.79801e-07	-1.91471	1.80545e-06	0.0679669	9.89163e-07	1.82523	0.0679669
YKR088C	TVP38	Tlg2-Vesicle Protein	-9.50122e-07	0.0682475	5.2108e-07	-1.82337	-2.03465e-06	0.0214852	8.84883e-07	-2.29935	0.0682475
YLR443W	ECM7	ExtraCellular Mutant	1.00358e-06	0.068394	5.50688e-07	1.8224	2.57265e-06	1.33018e-07	4.87739e-07	5.27464	0.068394
YOL078W	AVO1	Adheres VOraciously (to TOR2)	5.19386e-07	0.068548	2.85159e-07	1.82139	1.5848e-06	0.0137207	6.43054e-07	2.46449	0.068548
YHR117W	TOM71	Translocase of the Outer Mitochondrial membrane	-2.00124e-06	4.30263e-07	3.95888e-07	-5.05506	-1.40149e-06	0.0690657	7.70902e-07	-1.81799	0.0690657
YGL036W	VIR1	budding yeast ortholog of VIRMA/Virilizer/VIR	9.81476e-07	0.069157	5.40046e-07	1.81739	1.84695e-06	0.0162741	7.68695e-07	2.40271	0.069157
YDR345C	HXT3	HeXose Transporter	-1.33799e-06	0.0694593	7.37013e-07	-1.81542	-2.22166e-06	0.0529077	1.14774e-06	-1.93567	0.0694593
YNL137C	NAM9	Nuclear Accommodation of Mitochondria	-8.38903e-07	0.0695894	4.62314e-07	-1.81457	-3.13785e-06	5.45809e-05	7.77639e-07	-4.03509	0.0695894
YFR028C	CDC14	Cell Division Cycle	-9.56675e-07	0.00241291	3.15312e-07	-3.03405	-7.02422e-07	0.0695933	3.87105e-07	-1.81455	0.0695933
YOL092W	YPQ1	Yeast PQ-loop protein	-1.10761e-06	0.0696512	6.10534e-07	-1.81417	-2.42914e-06	0.0257707	1.08947e-06	-2.22965	0.0696512
YIL106W	MOB1	Mps One Binder	-8.71339e-07	0.0697966	4.80546e-07	-1.81323	-1.67488e-06	0.0228398	7.35853e-07	-2.2761	0.0697966
YHR001W-A	QCR10	ubiQuinol-cytochrome C oxidoReductase	-1.5557e-06	0.0699716	8.58509e-07	-1.81209	-3.13237e-06	0.0351469	1.48689e-06	-2.10666	0.0699716
YLR284C	ECI1	Enoyl-CoA Isomerase	6.30098e-06	1.13255e-10	9.77183e-07	6.44811	-2.23924e-06	0.0701663	1.23658e-06	-1.81084	0.0701663
YJR143C	PMT4	Protein O-MannosylTransferase	-1.14856e-06	0.070184	6.34313e-07	-1.81072	-2.6433e-06	0.0487092	1.34101e-06	-1.97113	0.070184
YOR193W	PEX27	PEroXisome related	1.14206e-06	0.070276	6.30929e-07	1.81013	6.47897e-06	4.46989e-11	9.8351e-07	6.5876	0.070276
YJL047C	RTT101	Regulator of Ty1 Transposition	5.16402e-07	0.070281	2.8529e-07	1.8101	3.31089e-06	3.7637e-15	4.21095e-07	7.86256	0.070281
YCR076C	FUB1	FUnction of Boundary	-2.06164e-06	0.000395409	5.8187e-07	-3.54313	1.52033e-06	0.0705551	8.40735e-07	1.80833	0.0705551
YGL084C	GUP1	Glycerol UPtake	-1.17732e-06	0.0707012	6.5139e-07	-1.80739	-4.09047e-06	0.00108788	1.25215e-06	-3.26675	0.0707012
YHL049C			1.45841e-06	0.0708314	8.07287e-07	1.80656	-4.90896e-06	8.2968e-05	1.2473e-06	-3.93566	0.0708314
YMR041C	ARA2	ARAbinose	-1.18593e-06	0.0710396	6.56944e-07	-1.80522	1.97603e-06	0.0283536	9.01328e-07	2.19236	0.0710396
YLR057W	MNL2	MaNnosidase-Like protein	1.27348e-06	0.0711805	7.05794e-07	1.80432	1.83724e-06	0.00498615	6.54303e-07	2.80793	0.0711805
YLR038C	COX12	Cytochrome c OXidase	-1.48055e-06	0.0716158	8.21817e-07	-1.80155	-3.03309e-06	0.000751275	8.99988e-07	-3.37015	0.0716158
YKL151C	NNR2	Nicotinamide Nucleotide Repair	-1.86506e-06	0.0716528	1.03538e-06	-1.80132	2.13988e-06	0.0220692	9.34784e-07	2.28917	0.0716528
YDR433W			2.55377e-06	0.000557022	7.39853e-07	3.45172	2.93455e-06	0.0719014	1.63054e-06	1.79974	0.0719014
YGL131C	SNT2		1.06356e-06	0.0719165	5.90981e-07	1.79965	3.03752e-06	0.000951928	9.19246e-07	3.30436	0.0719165
YOR353C	SOG2		1.01452e-06	0.00369817	3.49493e-07	2.90282	1.68186e-06	0.0719451	9.34645e-07	1.79947	0.0719451
YDR316W-B			-1.64775e-06	0.0719639	9.15751e-07	-1.79935	-3.22362e-06	0.0141149	1.31345e-06	-2.45432	0.0719639
YOL026C	MIM1	Mitochondrial IMport	-1.05731e-06	0.0719949	5.87669e-07	-1.79915	2.01982e-06	0.0470712	1.01721e-06	1.98566	0.0719949
YHR118C	ORC6	Origin Recognition Complex	5.68836e-07	0.0723894	3.16607e-07	1.79666	1.9696e-06	7.67892e-05	4.98103e-07	3.95421	0.0723894
YBR023C	CHS3	CHitin Synthase-related	1.91984e-06	0.000204087	5.16934e-07	3.7139	-1.16772e-06	0.0724939	6.50178e-07	-1.796	0.0724939
YBR235W	VHC1	Vacuolar protein Homologous to CCC family	-1.31521e-06	0.000822766	3.93186e-07	-3.34502	1.12192e-06	0.0726735	6.25069e-07	1.79488	0.0726735
YMR072W	ABF2	ARS-Binding Factor	-7.54937e-07	0.0728152	4.20815e-07	-1.79399	-3.9723e-06	8.3543e-19	4.48584e-07	-8.85519	0.0728152
YBR293W	VBA2	Vacuolar Basic Amino acid transporter	1.23269e-06	0.00010326	3.17475e-07	3.8828	-1.02099e-06	0.0728324	5.69152e-07	-1.79388	0.0728324
YDR337W	MRPS28	Mitochondrial Ribosomal Protein, Small subunit	-1.41105e-06	0.00941176	5.43397e-07	-2.59672	-1.01478e-06	0.0729116	5.65848e-07	-1.79338	0.0729116
YML023C	NSE5	Non-SMC Element 5	1.91721e-06	2.76578e-06	4.09005e-07	4.68749	1.1109e-06	0.0729441	6.19515e-07	1.79318	0.0729441
YDR354W	TRP4	TRyPtophan	-6.8342e-07	0.0249986	3.04904e-07	-2.24142	2.46319e-06	0.072956	1.3737e-06	1.79311	0.072956
YNL292W	PUS4	PseudoUridine Synthase	-7.95645e-07	0.0731383	4.44007e-07	-1.79197	-1.51538e-06	0.0414292	7.43122e-07	-2.03921	0.0731383
YPL053C	KTR6	Kre Two Related	9.66092e-07	0.0344779	4.56903e-07	2.11444	-1.52711e-06	0.0732418	8.52504e-07	-1.79132	0.0732418
YKL084W	HOT13	Helper Of Tim	1.56192e-06	0.0018014	5.00429e-07	3.12116	1.46358e-06	0.0735978	8.18054e-07	1.78911	0.0735978
YHR164C	DNA2	DNA synthesis defective	1.23318e-06	0.0232168	5.43286e-07	2.26985	1.53911e-06	0.0738826	8.61118e-07	1.78734	0.0738826
YMR006C	PLB2	PhosphoLipase B	1.77308e-06	0.07469	9.94792e-07	1.78236	3.97303e-06	0.0148264	1.63057e-06	2.43659	0.07469
YBR097W	VPS15	Vacuolar Protein Sorting	-7.46561e-07	0.0159831	3.09866e-07	-2.4093	1.23886e-06	0.0749542	6.95696e-07	1.78074	0.0749542
YJL133C-A	DPI8	Delta-Psi dependent mitochondrial Import protein of 8 kDa	-2.54039e-06	0.0750807	1.42721e-06	-1.77997	5.95784e-06	1.3874e-05	1.37093e-06	4.34585	0.0750807
YPL192C	PRM3	Pheromone-Regulated Membrane protein	-3.74717e-06	0.0750908	2.10526e-06	-1.77991	-7.69274e-06	0.0235779	3.39794e-06	-2.26394	0.0750908
YML010W	SPT5	SuPpressor of Ty's	-6.17412e-07	0.0750958	3.46884e-07	-1.77988	-1.50388e-06	0.00641529	5.51728e-07	-2.72576	0.0750958
YLR425W	TUS1	TOR Unique function Suppressor	9.22885e-07	0.0755186	5.19262e-07	1.7773	2.10797e-06	0.027593	9.56851e-07	2.20302	0.0755186
YOR012W			-1.61132e-06	0.0758493	9.07634e-07	-1.77529	2.69498e-06	0.0234775	1.18954e-06	2.26557	0.0758493
YER183C	FAU1	Folinic Acid Utilization	7.35461e-07	0.0733737	4.10758e-07	1.7905	-1.09183e-06	0.0758994	6.15119e-07	-1.77499	0.0758994
YPR117W	HOB2	ortholog of Drosophila HOBbit	1.20323e-06	0.0759142	6.77915e-07	1.7749	2.12679e-06	0.000631252	6.22264e-07	3.41782	0.0759142
YLR123C			1.91354e-06	0.0761482	1.07897e-06	1.77349	2.71462e-06	0.0677017	1.48585e-06	1.82699	0.0761482
YIL030C	SSM4	Suppressor of mrna Stability Mutant	-7.98636e-07	0.0763153	4.50576e-07	-1.77248	-2.16051e-06	0.00774249	8.11277e-07	-2.6631	0.0763153
YKL088W	CAB3	Coenzyme A Biosynthesis	4.80138e-07	0.0764044	2.70967e-07	1.77194	1.88483e-06	1.8458e-08	3.35029e-07	5.62587	0.0764044
YGR286C	BIO2	BIOtin	-8.0345e-07	0.0765897	4.53715e-07	-1.77083	-2.77537e-06	0.00898375	1.06227e-06	-2.61267	0.0765897
YPL156C	PRM4	Pheromone-Regulated Membrane protein	-1.43276e-06	0.0769862	8.10178e-07	-1.76845	-8.00725e-06	5.22644e-07	1.59577e-06	-5.01781	0.0769862
YER184C	TOG1	Transcriptional regulator of Oleate utilization Genes	7.82207e-07	0.0770811	4.42455e-07	1.76788	-2.48765e-06	0.0137998	1.01024e-06	-2.46243	0.0770811
YNL201C	PSY2	Platinum SensitivitY	6.90969e-07	0.0342225	3.26323e-07	2.11744	-1.92931e-06	0.0773113	1.09216e-06	-1.7665	0.0773113
YOR315W	SFG1	SuperFicial pseudohyphal Growth	-1.69715e-06	0.0773958	9.61015e-07	-1.766	-4.47104e-06	0.000401527	1.26334e-06	-3.53908	0.0773958
YKL119C	VPH2	Vacuolar pH	-1.17691e-06	0.0274285	5.33658e-07	-2.20537	-1.44637e-06	0.0776053	8.19586e-07	-1.76475	0.0776053
YER178W	PDA1	Pyruvate Dehydrogenase Alpha	-9.59458e-07	0.00091114	2.89288e-07	-3.31662	-1.24489e-06	0.0779304	7.0619e-07	-1.76282	0.0779304
YDL134C	PPH21	Protein PHosphatase	4.4001e-07	0.0782855	2.49903e-07	1.76072	-1.33029e-06	0.00084072	3.98407e-07	-3.33903	0.0782855
YGL086W	MAD1	Mitotic Arrest-Deficient	-4.16725e-06	3.53348e-06	8.98677e-07	-4.63709	-1.40766e-06	0.0783496	7.99652e-07	-1.76034	0.0783496
YPL204W	HRR25	HO and Radiation Repair	6.71676e-07	0.00678135	2.48089e-07	2.70739	-1.43738e-06	0.0786867	8.17457e-07	-1.75836	0.0786867
YLR354C	TAL1	TransALdolase	-5.48739e-07	0.0788879	3.12285e-07	-1.75718	-3.16716e-06	0.000232858	8.60545e-07	-3.68041	0.0788879
YJL151C	SNA3	Sensitivity to NA+	-1.30218e-06	0.0176528	5.4879e-07	-2.37282	2.34995e-06	0.0791193	1.33838e-06	1.75582	0.0791193
YMR216C	SKY1	SRPK1-like Kinase in Yeast	1.22086e-06	6.61084e-07	2.45524e-07	4.97246	9.64037e-07	0.0791519	5.49112e-07	1.75563	0.0791519
YCR014C	POL4	POLymerase	2.08319e-06	0.000324359	5.79463e-07	3.59503	1.95514e-06	0.079255	1.11402e-06	1.75503	0.079255
YGL048C	RPT6	Regulatory Particle Triple-A protein, or Regulatory Particle Triphosphatase	-5.16334e-07	0.0794205	2.94365e-07	-1.75406	-2.85252e-06	0.000157841	7.54955e-07	-3.7784	0.0794205
YMR099C			-8.21397e-07	0.019835	3.52613e-07	-2.32945	-1.27219e-06	0.0796167	7.25759e-07	-1.75291	0.0796167
YMR227C	TAF7	TATA binding protein-Associated Factor	-7.35663e-07	0.079637	4.19708e-07	-1.7528	1.48772e-06	0.0630922	8.00477e-07	1.85854	0.079637
YBL069W	AST1	ATPase STabilizing	1.19783e-06	0.0799241	6.84033e-07	1.75113	5.2975e-06	0.000496569	1.52113e-06	3.4826	0.0799241
YNL160W	YGP1	Yeast GlycoProtein	-3.97801e-06	0.00338002	1.35728e-06	-2.93088	4.213e-06	0.0799268	2.4059e-06	1.75111	0.0799268
YDR043C	NRG1	Negative Regulator of Glucose-repressed genes	1.98688e-06	0.000541433	5.74347e-07	3.45937	-2.43797e-06	0.0801074	1.39308e-06	-1.75006	0.0801074
YOR251C	TUM1	ThioUridine Modification	-4.98431e-07	0.0803924	2.85076e-07	-1.74841	-1.41231e-06	0.0362641	6.7447e-07	-2.09395	0.0803924
YDR411C	DFM1	Der1-like Family Member	-1.02175e-06	0.0149877	4.20012e-07	-2.43268	-2.52795e-06	0.0807866	1.44774e-06	-1.74614	0.0807866
YFR047C	BNA6	Biosynthesis of Nicotinic Acid	-8.34475e-07	0.0807941	4.77908e-07	-1.7461	4.19632e-06	1.55995e-06	8.73616e-07	4.8034	0.0807941
YLR456W			9.00018e-07	0.0808419	5.15527e-07	1.74582	2.15817e-06	0.01737	9.0726e-07	2.37878	0.0808419
YBL093C	ROX3	Regulation by OXygen	-8.73878e-07	0.0808873	5.00629e-07	-1.74556	-2.38757e-06	0.0363434	1.14071e-06	-2.09306	0.0808873
YIL164C	NIT1	NITrilase superfamily	1.07401e-06	0.0814936	6.16506e-07	1.74208	4.77819e-06	0.00298747	1.60935e-06	2.96902	0.0814936
YLR412W	BER1	Benomyl REsistant 1	-5.71225e-07	0.0816682	3.28085e-07	-1.74109	-1.60984e-06	0.00686397	5.95492e-07	-2.70337	0.0816682
YJR031C	GEA1	Guanine nucleotide Exchange on ARF	5.71022e-07	0.0816893	3.27991e-07	1.74097	2.08564e-06	0.000146142	5.4921e-07	3.79753	0.0816893
YNL012W	SPO1	SPOrulation	1.1673e-06	0.0817272	6.70571e-07	1.74075	2.94667e-06	0.0100115	1.14415e-06	2.57543	0.0817272
YMR301C	ATM1	ABC Transporter, Mitochondrial	-6.83662e-07	0.0818411	3.92886e-07	-1.7401	1.87733e-06	0.00344467	6.41824e-07	2.92499	0.0818411
YLR103C	CDC45	Cell Division Cycle	1.13655e-06	0.0822435	6.54012e-07	1.73781	2.27333e-06	0.00732521	8.47722e-07	2.68169	0.0822435
YER021W	RPN3	Regulatory Particle Non-ATPase	-4.08996e-07	0.0822573	2.35361e-07	-1.73774	-2.68233e-06	8.71337e-09	4.66165e-07	-5.75404	0.0822573
YIR007W	EGH1	Cryptococcus neoformans EGCrP2 Homolog	-1.04309e-06	0.0829692	6.01654e-07	-1.73371	4.28295e-06	1.76689e-05	9.9778e-07	4.29248	0.0829692
YKL023W	SKA1	SKi Associated factor	-9.56407e-07	0.0407179	4.67363e-07	-2.04639	1.30155e-06	0.0830422	7.5091e-07	1.7333	0.0830422
YDL155W	CLB3	CycLin B	5.61597e-07	0.0831391	3.24107e-07	1.73276	1.93062e-06	2.34053e-05	4.56448e-07	4.22965	0.0831391
YNL077W	APJ1	Anti-Prion DnaJ	1.25546e-06	0.062511	6.74016e-07	1.86265	-2.34575e-06	0.083207	1.35407e-06	-1.73237	0.083207
YMR264W	CUE1	Coupling of Ubiquitin conjugation to ER degradation	-7.18555e-07	0.0833614	4.14988e-07	-1.73151	2.71672e-06	0.0148816	1.11558e-06	2.43525	0.0833614
YDR270W	CCC2	Cross-Complements Ca(2+) phenotype of csg1	9.27115e-07	0.0838298	5.3625e-07	1.72888	3.73934e-06	0.00415408	1.30463e-06	2.86622	0.0838298
YDR454C	GUK1	GUanylate Kinase	-1.57254e-06	0.0356186	7.48384e-07	-2.10125	-1.78916e-06	0.0838636	1.03498e-06	-1.7287	0.0838636
YAL039C	CYC3	CYtochrome C	1.66492e-06	0.00508403	5.94263e-07	2.80166	2.08236e-06	0.0839374	1.20487e-06	1.72828	0.0839374
YHR179W	OYE2	Old Yellow Enzyme	-1.03944e-06	0.00172327	3.31645e-07	-3.13419	1.6829e-06	0.084121	9.74319e-07	1.72726	0.084121
YIL026C	IRR1	IRRegular cell behavior	-7.10202e-07	0.084168	4.11235e-07	-1.727	2.83333e-06	0.000210709	7.64562e-07	3.70582	0.084168
YMR290C	HAS1	Helicase Associated with Set1	-1.16645e-06	0.0842998	6.7571e-07	-1.72626	-4.17712e-06	0.000176754	1.11386e-06	-3.75011	0.0842998
YBR228W	SLX1	Synthetic Lethal of unknown (X) function	1.19064e-06	3.7343e-05	2.88758e-07	4.12333	1.1272e-06	0.0844487	6.53284e-07	1.72544	0.0844487
YOR215C	AIM41	Altered Inheritance of Mitochondria	-9.79578e-07	0.0845489	5.6791e-07	-1.72488	-1.85995e-06	0.00629692	6.80824e-07	-2.73191	0.0845489
YLR372W	ELO3	fatty acid ELOngation	-1.02916e-06	0.0849434	5.97412e-07	-1.7227	-3.26573e-06	0.0114228	1.29106e-06	-2.52949	0.0849434
YDR437W	GPI19	Glycosyl PhosphatidylInositol anchor biosynthesis	-1.51479e-06	0.0211772	6.57228e-07	-2.30481	-2.47236e-06	0.0850444	1.43563e-06	-1.72214	0.0850444
YFR050C	PRE4	PRoteinase yscE	-5.57294e-07	0.0850575	3.23619e-07	-1.72207	-2.23051e-06	0.00046452	6.37211e-07	-3.50042	0.0850575
YOR297C	TIM18	Translocase of the Inner Mitochondrial membrane	1.05649e-06	0.0010559	3.22574e-07	3.27519	1.38535e-06	0.0852289	8.0491e-07	1.72112	0.0852289
YLR393W	ATP10	ATP synthase	8.77265e-07	0.0853191	5.09853e-07	1.72062	-2.01215e-06	0.065735	1.09342e-06	-1.84023	0.0853191
YLR131C	ACE2	Activator of CUP1 Expression	-1.25191e-06	0.0685256	6.87284e-07	-1.82153	1.36428e-06	0.0853758	7.93045e-07	1.72031	0.0853758
YFR051C	RET2	RETrieval from ER	-1.60426e-06	1.35476e-05	3.68704e-07	-4.35107	-1.40385e-06	0.0854665	8.16282e-07	-1.71981	0.0854665
YNL230C	ELA1	ELongin A	8.40342e-07	0.051604	4.31737e-07	1.94642	8.98563e-07	0.0854874	5.22512e-07	1.7197	0.0854874
YOL013C	HRD1	HMG-coA Reductase Degradation	-1.45626e-06	0.00128803	4.52447e-07	-3.21863	-1.4577e-06	0.0859534	8.48909e-07	-1.71714	0.0859534
YLR328W	NMA1	Nicotinamide Mononucleotide Adenylyltransferase	1.66586e-06	0.000135548	4.36529e-07	3.81615	1.3746e-06	0.0861164	8.00931e-07	1.71625	0.0861164
YHR071C-A			1.93448e-06	0.0861948	1.12744e-06	1.71582	1.21858e-05	2.15416e-08	2.17637e-06	5.59914	0.0861948
YOL045W	PSK2	Pas domain-containing Serine/threonine protein Kinase	1.07192e-06	0.0862543	6.24846e-07	1.7155	2.94342e-06	0.000489312	8.44223e-07	3.48654	0.0862543
YJL192C	SOP4	Suppressor Of Pma1-7	-2.47699e-06	2.52783e-07	4.80443e-07	-5.15563	-1.82342e-06	0.0863406	1.0632e-06	-1.71502	0.0863406
YPL232W	SSO1	Supressor of Sec One	1.00254e-06	5.28421e-05	2.4799e-07	4.04269	-1.2794e-06	0.0865323	7.46451e-07	-1.71398	0.0865323
YDR293C	SSD1	Suppressor of SIT4 Deletion	1.84299e-06	1.89783e-05	4.30948e-07	4.27658	-9.30035e-07	0.0869243	5.43292e-07	-1.71185	0.0869243
YEL005C	VAB2	VAc8p Binding	8.39819e-07	0.0872061	4.91029e-07	1.71032	3.02888e-06	2.89867e-05	7.2439e-07	4.18128	0.0872061
YPL116W	HOS3	Hda One Similar	1.64853e-06	0.00149705	5.19179e-07	3.17526	2.043e-06	0.0873186	1.19494e-06	1.70971	0.0873186
YKL021C	MAK11	MAintenance of Killer	-1.20174e-06	0.0873399	7.02934e-07	-1.7096	-4.08214e-06	0.000143758	1.07379e-06	-3.80161	0.0873399
YKL140W	TGL1	TriGlyceride Lipase	-1.52813e-06	0.000247902	4.17018e-07	-3.66442	-2.11032e-06	0.087342	1.2344e-06	-1.70959	0.087342
YBR074W	PFF1	Protease in FXNA-related Family	-8.68476e-07	0.087429	5.08143e-07	-1.70912	-2.23132e-06	0.00858882	8.49055e-07	-2.628	0.087429
YOR346W	REV1	REVersionless	-6.27109e-07	0.0875546	3.67065e-07	-1.70844	-3.06616e-06	0.00142927	9.61578e-07	-3.18867	0.0875546
YNL066W	SUN4	Sim1 Uth1 Nca3	-2.41146e-06	0.0147797	9.89223e-07	-2.43773	-2.02143e-06	0.0879242	1.18458e-06	-1.70645	0.0879242
YDL100C	GET3	Guided Entry of Tail-anchored proteins	-1.21429e-06	0.00039764	3.4286e-07	-3.54165	-1.82756e-06	0.0879246	1.07097e-06	-1.70645	0.0879246
YOL159C-A			1.62915e-06	0.0880023	9.54933e-07	1.70603	6.7273e-06	0.000294045	1.85812e-06	3.62049	0.0880023
YHR120W	MSH1	MutS Homolog	1.1378e-06	0.00474719	4.02947e-07	2.82371	1.11215e-06	0.0881461	6.52187e-07	1.70526	0.0881461
YGL041W-A	DPC13	Delta-Psi dependent mitochondrial import and Cleavage protein of ~13 kDa	-1.21659e-06	0.0883229	7.13832e-07	-1.70431	-2.73961e-06	0.00209492	8.90514e-07	-3.07644	0.0883229
YGR138C	TPO2	Transporter of POlyamines	1.9843e-06	0.0883374	1.16434e-06	1.70423	7.89664e-06	0.000802995	2.35597e-06	3.35176	0.0883374
YDL103C	QRI1		-9.14411e-07	0.00251421	3.02622e-07	-3.02163	-9.90468e-07	0.0883849	5.81267e-07	-1.70398	0.0883849
YIL110W	HPM1	Histidine Protein Methyltransferase	-1.17294e-06	0.0886168	6.88856e-07	-1.70274	-2.0986e-06	0.0127293	8.42386e-07	-2.49125	0.0886168
YLR257W			-6.98201e-07	0.0886568	4.10097e-07	-1.70253	-1.89613e-06	0.00905781	7.26525e-07	-2.60986	0.0886568
YJR077C	MIR1	Mitochondrial Import Receptor	-9.8201e-07	0.0362471	4.68931e-07	-2.09414	-1.8288e-06	0.0886908	1.07428e-06	-1.70234	0.0886908
YNL140C			8.33495e-07	0.0887996	4.89783e-07	1.70176	2.6851e-06	0.0459854	1.34556e-06	1.99553	0.0887996
YLR343W	GAS2	Glycophospholipid-Anchored Surface protein	4.59721e-06	0.0125247	1.84109e-06	2.497	2.84203e-06	0.0888479	1.6703e-06	1.70151	0.0888479
YJR017C	ESS1	ESSential	6.00956e-07	0.0888797	3.53226e-07	1.70134	2.85315e-06	0.000676583	8.39433e-07	3.3989	0.0888797
YIL151C	ESL1	EST/SMG-like	6.29638e-07	0.0890046	3.70229e-07	1.70067	1.87102e-06	0.000957946	5.66531e-07	3.3026	0.0890046
YGL050W	TYW3	Trna-YW synthesizing protein	-2.50614e-06	4.19507e-05	6.11781e-07	-4.09647	-1.12644e-06	0.0894053	6.63181e-07	-1.69854	0.0894053
YKL149C	DBR1	DeBRanching	-4.93424e-07	0.0894519	2.90541e-07	-1.6983	-1.92308e-06	0.0348883	9.11565e-07	-2.10965	0.0894519
YBL107C	MIX23	Mitochondrial Intermembrane space CX(n)C motif protein	1.01215e-06	0.0121463	4.03591e-07	2.50786	-9.07899e-07	0.0894833	5.34646e-07	-1.69813	0.0894833
YEL002C	WBP1	Wheat germ agglutinin-Binding Protein	-9.46738e-07	0.0802914	5.41303e-07	-1.749	-2.44499e-06	0.0895568	1.44014e-06	-1.69774	0.0895568
YNR009W	NRM1	Negative Regulator of MBF targets	-9.01032e-07	0.0897493	5.31043e-07	-1.69672	4.00611e-06	0.000552066	1.1598e-06	3.45413	0.0897493
YOL059W	GPD2	Glycerol-3-Phosphate Dehydrogenase	-2.27791e-06	0.000331361	6.34612e-07	-3.58946	-1.83963e-06	0.0898391	1.08453e-06	-1.69625	0.0898391
YDR483W	KRE2	Killer toxin REsistant	-8.2058e-07	0.090025	4.84042e-07	-1.69527	-2.65312e-06	0.00089715	7.98907e-07	-3.32094	0.090025
YNL116W	DMA2	Defective in Mitotic Arrest	-9.3999e-07	0.0900406	5.54506e-07	-1.69518	3.55961e-06	1.79866e-05	8.30031e-07	4.28852	0.0900406
YGL214W			-2.59112e-06	0.0901173	1.52888e-06	-1.69478	-1.09683e-05	9.84525e-05	2.81646e-06	-3.89437	0.0901173
YHL002C-A			-3.94882e-06	0.0903781	2.33188e-06	-1.69341	6.88649e-06	0.0214344	2.99381e-06	2.30024	0.0903781
YLR194C	NCW2	Novel Cell Wall protein	1.12907e-06	0.0906856	6.67381e-07	1.69179	-3.31694e-06	0.0706029	1.83457e-06	-1.80802	0.0906856
YMR221C	FMP42	Found in Mitochondrial Proteome	-1.17879e-06	0.023969	5.22138e-07	-2.25763	-1.68697e-06	0.091297	9.99036e-07	-1.6886	0.091297
YNL052W	COX5A	Cytochrome c OXidase	-1.02432e-06	0.0917953	6.07541e-07	-1.686	-3.5859e-06	3.48115e-05	8.66272e-07	-4.13947	0.0917953
YJR137C	MET5	METhionine requiring	-8.83687e-07	0.0920817	5.24594e-07	-1.68452	4.31988e-06	9.27375e-06	9.74383e-07	4.43345	0.0920817
YPL086C	ELP3	ELongator Protein	-1.03608e-06	0.0922794	6.15432e-07	-1.68349	-2.43954e-06	0.00717047	9.07291e-07	-2.68882	0.0922794
YML053C			-1.44701e-06	0.000100034	3.71932e-07	-3.89051	-2.05416e-06	0.0927325	1.22187e-06	-1.68116	0.0927325
YGL247W	BRR6	Bad Response to Refrigeration	7.94453e-07	0.0928666	4.72757e-07	1.68047	1.96818e-06	0.0722726	1.09502e-06	1.7974	0.0928666
YLR006C	SSK1	Suppressor of Sensor Kinase	9.61059e-07	0.092886	5.71934e-07	1.68037	-1.77896e-06	0.0548048	9.26337e-07	-1.92042	0.092886
YGR168C	PEX35	PEroXin	1.95331e-06	0.000314049	5.42069e-07	3.60343	2.31552e-06	0.0930337	1.37861e-06	1.67961	0.0930337
YGL164C	YRB30	Yeast Ran Binder	-4.68511e-07	0.0930646	2.78967e-07	-1.67945	-1.20509e-06	0.0128022	4.84122e-07	-2.48922	0.0930646
YBR261C	TAE1	Translation Associated Element	-1.55885e-06	0.0023093	5.11557e-07	-3.04727	1.8773e-06	0.0930843	1.11788e-06	1.67935	0.0930843
YML086C	ALO1	D-Arabinono-1,4-Lactone Oxidase	-8.8771e-07	0.0932036	5.28797e-07	-1.67874	-2.41825e-06	0.0135213	9.79155e-07	-2.46974	0.0932036
YMR185W	RTP1	Required for the nuclear Transport of RNA Pol II	1.05774e-06	0.0882748	6.20533e-07	1.70457	2.24722e-06	0.0933186	1.33911e-06	1.67815	0.0933186
YJR104C	SOD1	SuperOxide Dismutase	-3.00904e-06	3.6303e-11	4.54646e-07	-6.61843	-1.87393e-06	0.0936452	1.11778e-06	-1.67648	0.0936452
YPL198W	RPL7B	Ribosomal Protein of the Large subunit	-1.58885e-06	0.0937961	9.4817e-07	-1.6757	-7.62798e-06	2.22637e-11	1.14015e-06	-6.69035	0.0937961
YDR365C	ESF1	Eighteen S rRNA Factor	-9.56739e-07	0.093815	5.7098e-07	-1.67561	-3.96995e-06	5.36366e-05	9.82859e-07	-4.03919	0.093815
YLR084C	RAX2		-1.58651e-06	0.0412385	7.77274e-07	-2.04112	-1.26852e-06	0.0941468	7.57814e-07	-1.67392	0.0941468
YLR137W	RKM5	Ribosomal lysine (K) Methyltransferase 5	1.0558e-06	0.0522167	5.43852e-07	1.94134	1.43751e-06	0.0957786	8.6302e-07	1.66567	0.0957786
YHL038C	CBP2	Cytochrome B mRNA Processing	-1.0375e-06	0.0958022	6.22913e-07	-1.66555	1.1921e-06	0.021576	5.18812e-07	2.29775	0.0958022
YER064C	VHR2	VHt1 Regulator	1.04558e-06	0.0624396	5.61186e-07	1.86316	1.37673e-06	0.0959987	8.27076e-07	1.66457	0.0959987
YLR240W	VPS34	Vacuolar Protein Sorting	-6.43623e-07	0.09609	3.86767e-07	-1.66411	1.94575e-06	4.4464e-05	4.76553e-07	4.08297	0.09609
YDL048C	STP4	protein with similarity to Stp1p	2.47813e-06	0.0210742	1.07434e-06	2.30665	3.71953e-06	0.0961095	2.23527e-06	1.66401	0.0961095
YJR027W			-1.52186e-06	0.0963785	9.15311e-07	-1.66267	-6.92589e-06	1.03527e-10	1.07184e-06	-6.46171	0.0963785
YOL007C	CSI2	Chitin Synthesis Involved	1.32479e-06	0.058787	7.01028e-07	1.88978	2.45589e-06	0.0965208	1.47771e-06	1.66196	0.0965208
YPR135W	CTF4	Chromosome Transmission Fidelity	-5.0746e-07	0.0967746	3.05571e-07	-1.6607	3.18962e-06	0.000947626	9.64906e-07	3.30563	0.0967746
YPL054W	LEE1		-3.04812e-06	0.0969007	1.83614e-06	-1.66007	-6.13964e-06	0.0225936	2.69255e-06	-2.28024	0.0969007
YBR203W	COS111	Ciclopirox Olamine Sensitive	2.40699e-06	0.00338504	8.21379e-07	2.93042	2.51306e-06	0.0969404	1.51401e-06	1.65987	0.0969404
YGR003W	CUL3	CULlin	-3.97816e-07	0.0970508	2.39746e-07	-1.65932	1.41843e-06	0.0350636	6.72998e-07	2.10762	0.0970508
YCR016W			-7.91436e-07	0.0971461	4.771e-07	-1.65885	-4.7533e-06	0.000501214	1.36585e-06	-3.48011	0.0971461
YNL213C	RRG9	Required for Respiratory Growth	6.83646e-07	0.0478995	3.4558e-07	1.97826	1.20535e-06	0.0973254	7.27006e-07	1.65796	0.0973254
YDR265W	PEX10	PEroXin	6.23107e-07	0.0975236	3.7605e-07	1.65698	1.62684e-06	0.00955177	6.27723e-07	2.59165	0.0975236
YIL169C	CSS1	Condition Specific Secretion	-2.47429e-06	0.0976487	1.49381e-06	-1.65636	-6.67522e-06	0.0132837	2.69589e-06	-2.47607	0.0976487
YFR054C			2.89986e-06	0.0976794	1.7509e-06	1.65621	6.73932e-06	0.0335003	3.1699e-06	2.12604	0.0976794
YPL162C			7.11509e-07	0.0978334	4.29798e-07	1.65545	2.76072e-06	2.74764e-05	6.58344e-07	4.19343	0.0978334
YMR147W	LDO45	Lipid Droplet Organization protein of 45 Kda	-2.91032e-06	5.18586e-05	7.19115e-07	-4.04709	-2.38492e-06	0.0978679	1.4408e-06	-1.65528	0.0978679
YOR038C	HIR2	HIstone Regulation	5.29849e-07	0.097901	3.20128e-07	1.65512	1.32358e-06	0.0697979	7.29964e-07	1.81322	0.097901
YCR093W	CDC39	Cell Division Cycle	1.4518e-06	4.76789e-05	3.56995e-07	4.06672	-1.00196e-06	0.0979935	6.05538e-07	-1.65466	0.0979935
YLR197W	NOP56	NucleOlar Protein of 56.8 kDa	-9.24427e-07	0.0980574	5.58788e-07	-1.65435	-2.64804e-06	0.000253228	7.23712e-07	-3.65897	0.0980574
YOL164W	BDS1	Bacterially Derived Sulfatase	1.02851e-06	0.0981142	6.21807e-07	1.65407	1.02265e-06	0.0904771	6.04089e-07	1.69289	0.0981142
YGR156W	PTI1	PTa1p Interacting protein	1.6042e-06	0.0014149	5.02633e-07	3.19159	1.42913e-06	0.0982293	8.64308e-07	1.6535	0.0982293
YJR082C	EAF6	Esa1p-Associated Factor	8.92933e-07	0.0982397	5.40043e-07	1.65345	5.19282e-06	1.68342e-05	1.20673e-06	4.30321	0.0982397
YER058W	PET117	PETite colonies	-1.18919e-06	0.0502591	6.07428e-07	-1.95775	2.44599e-06	0.0983021	1.4796e-06	1.65314	0.0983021
YLR274W	MCM5	MiniChromosome Maintenance	-8.05241e-07	0.0984423	4.873e-07	-1.65245	-3.33386e-06	0.000456409	9.51141e-07	-3.50512	0.0984423
YNL188W	KAR1	KARyogamy	1.25709e-06	0.037534	6.04396e-07	2.07991	-1.31453e-06	0.0985416	7.95738e-07	-1.65197	0.0985416
YGL123C-A			-1.99328e-06	0.0986345	1.20694e-06	-1.65151	-9.7947e-06	0.00176063	3.1314e-06	-3.1279	0.0986345
YMR150C	IMP1	Inner Membrane Protease	-8.2328e-07	0.0990007	4.99043e-07	-1.64972	3.59116e-06	3.20588e-06	7.71104e-07	4.65717	0.0990007
YER190C-A			2.28605e-06	0.0991634	1.38639e-06	1.64892	-5.537e-06	0.0284195	2.52664e-06	-2.19145	0.0991634
YDL216C	RRI1	Regulator of Rub1 specific Isopeptidase	7.52145e-07	0.054681	3.91456e-07	1.9214	1.34677e-06	0.0991924	8.16828e-07	1.64878	0.0991924
YFL011W	HXT10	HeXose Transporter	-3.20914e-06	0.0581549	1.6939e-06	-1.89453	3.55997e-06	0.0995729	2.16158e-06	1.64693	0.0995729
YOR201C	MRM1	Mitochondrial rRNA Methyltransferase	6.96108e-07	0.0999648	4.2316e-07	1.64502	2.46401e-06	5.58763e-05	6.11479e-07	4.02958	0.0999648
YNL024C	EFM6	Elongation Factor Methyltransferase	1.17691e-06	0.100046	7.15605e-07	1.64463	5.41274e-06	0.00020461	1.45768e-06	3.71326	0.100046
YDR011W	SNQ2	Sensitivity to 4-NitroQuinoline-N-oxide	-8.12435e-06	2.68704e-06	1.73102e-06	-4.6934	-2.11829e-06	0.100326	1.28907e-06	-1.64328	0.100326
YBR171W	SEC66	SECretory	-1.14186e-06	0.100329	6.94875e-07	-1.64326	-3.78835e-06	0.000644562	1.11026e-06	-3.41214	0.100329
YOL071W	SDH5	Succinate DeHydrogenase	7.34409e-07	0.10044	4.47068e-07	1.64272	1.42132e-06	0.08334	8.20803e-07	1.73163	0.10044
YBR126W-A	MEO1	Mini ER ORF	-9.88835e-07	0.100458	6.0198e-07	-1.64264	2.16854e-06	0.0600438	1.15319e-06	1.88047	0.100458
YOR265W	RBL2	Rescues Beta-tubulin Lethality	-1.33233e-06	0.048379	6.74933e-07	-1.97402	1.23933e-06	0.100763	7.55152e-07	1.64117	0.100763
YGR033C	TIM21	Translocase of the Inner Mitochondrial membrane	-2.01428e-06	2.69143e-06	4.29204e-07	-4.69306	-7.38424e-07	0.100795	4.49981e-07	-1.64101	0.100795
YNL051W	COG5	Conserved Oligomeric Golgi complex	-7.10402e-07	0.100954	4.33107e-07	-1.64025	-1.25464e-06	0.0685225	6.88775e-07	-1.82156	0.100954
YNR018W	RCF2	Respiratory superComplex Factor	-1.84336e-06	0.0001037	4.74877e-07	-3.88177	-2.79715e-06	0.100975	1.70543e-06	-1.64014	0.100975
YER034W			-7.53244e-07	0.100977	4.59258e-07	-1.64013	-3.1127e-06	0.0346621	1.47362e-06	-2.11228	0.100977
YDL031W	DBP10	Dead Box Protein	-6.3248e-07	0.101086	3.85749e-07	-1.63961	-2.55527e-06	0.0449465	1.27435e-06	-2.00515	0.101086
YMR038C	CCS1	Copper Chaperone for SOD1	-1.38669e-06	0.101598	8.47016e-07	-1.63715	-1.72054e-06	0.0544956	8.94775e-07	-1.92288	0.101598
YDR207C	UME6	Unscheduled Meiotic gene Expression	-6.86278e-07	0.101674	4.19282e-07	-1.63679	-1.69175e-06	0.048735	8.58363e-07	-1.9709	0.101674
YPR046W	MCM16	MiniChromosome Maintenance	1.0613e-06	0.102035	6.49087e-07	1.63506	4.80246e-06	2.85866e-05	1.14769e-06	4.18444	0.102035
YDL022W	GPD1	Glycerol-3-Phosphate Dehydrogenase	-1.0251e-06	0.10229	6.27411e-07	-1.63385	-5.54964e-06	4.56229e-07	1.10028e-06	-5.04386	0.10229
YLR034C	SMF3		-8.28439e-07	0.102244	5.06979e-07	-1.63407	1.93615e-06	0.102332	1.18516e-06	1.63365	0.102332
YGR136W	LSB1	Las Seventeen Binding protein	6.28376e-07	0.10253	3.84867e-07	1.63271	1.08701e-06	0.101927	6.64603e-07	1.63558	0.10253
YDR208W	MSS4	Multicopy Suppressor of Stt4 mutation	3.20895e-07	0.102673	1.96623e-07	1.63203	2.70727e-06	2.40228e-06	5.74029e-07	4.71625	0.102673
YFR017C	IGD1	Inhibitor of Glycogen Debranching	-2.45187e-06	0.0803068	1.40194e-06	-1.74891	2.59166e-06	0.102849	1.58881e-06	1.6312	0.102849
YMR243C	ZRC1	Zinc Resistance Conferring	-1.67888e-06	0.009811	6.50119e-07	-2.58242	-1.98674e-06	0.102852	1.21798e-06	-1.63118	0.102852
YHR081W	LRP1	Like RrP6	-1.00754e-06	0.102889	6.17739e-07	-1.63101	-3.0675e-06	0.00160011	9.71991e-07	-3.15589	0.102889
YJR035W	RAD26	RADiation sensitive	6.08137e-07	0.102906	3.72879e-07	1.63092	3.05998e-06	1.81492e-06	6.41101e-07	4.77301	0.102906
YKR082W	NUP133	NUclear Pore	9.56225e-07	6.51026e-05	2.39445e-07	3.99351	9.84507e-07	0.103172	6.04115e-07	1.62967	0.103172
YPL094C	SEC62	SECretory	-7.91866e-07	0.103351	4.86159e-07	-1.62882	-1.74122e-06	0.0585775	9.20622e-07	-1.89135	0.103351
YFR006W			-5.2241e-07	0.103387	3.20763e-07	-1.62865	-2.19599e-06	0.000667936	6.45423e-07	-3.40241	0.103387
YER027C	GAL83	GALactose metabolism	-1.72121e-06	8.07127e-05	4.36604e-07	-3.94227	-1.47206e-06	0.103513	9.04181e-07	-1.62806	0.103513
YEL047C	FRD1	Fumarate ReDuctase	-1.01395e-06	0.00351576	3.47407e-07	-2.91863	1.44498e-06	0.103611	8.87801e-07	1.62759	0.103611
YDR051C	DET1	Decreased Ergosterol Transport	-7.8949e-07	0.103708	4.85202e-07	-1.62714	-9.21982e-07	0.0371438	4.42372e-07	-2.08418	0.103708
YOL068C	HST1	Homolog of SIR Two (SIR2)	8.4426e-07	0.0006225	2.46743e-07	3.42162	8.75784e-07	0.10385	5.38457e-07	1.62647	0.10385
YNL323W	LEM3	Ligand-Effect Modulator	-8.66399e-07	0.103919	5.32794e-07	-1.62614	-1.67617e-06	0.0477536	8.46743e-07	-1.97955	0.103919
YOR342C			-1.08021e-06	0.00501038	3.84913e-07	-2.80637	-2.36857e-06	0.104087	1.45726e-06	-1.62536	0.104087
YML052W	SUR7	SUppressor of Rvs167 mutation	-3.27233e-06	3.4212e-07	6.41806e-07	-5.09863	-2.68463e-06	0.104089	1.65173e-06	-1.62534	0.104089
YNL110C	NOP15	NucleOlar Protein	-1.00175e-06	0.104182	6.16495e-07	-1.62491	-4.94593e-06	0.00163403	1.57026e-06	-3.14976	0.104182
YPL258C	THI21	THIamine metabolism	1.50726e-06	0.104186	9.2761e-07	1.62489	3.98233e-06	2.36844e-07	7.70601e-07	5.16782	0.104186
YGL021W	ALK1		-2.58796e-06	2.11855e-07	4.98776e-07	-5.18862	1.35589e-06	0.104197	8.34479e-07	1.62484	0.104197
YMR011W	HXT2	HeXose Transporter	-1.17415e-06	0.104224	7.22681e-07	-1.62471	-1.72844e-05	6.55009e-35	1.40226e-06	-12.3262	0.104224
YDR421W	ARO80	AROmatic amino acid requiring	8.37252e-07	0.104259	5.15375e-07	1.62455	1.99389e-06	0.00674259	7.35942e-07	2.7093	0.104259
YLR222C-A			2.01011e-06	0.104305	1.2375e-06	1.62433	6.27e-06	0.00416041	2.18792e-06	2.86574	0.104305
YJL185C	ATG36	AuTophaGy related	-2.85104e-06	0.000254455	7.79456e-07	-3.65773	2.05672e-06	0.104763	1.26787e-06	1.62219	0.104763
YIR041W	PAU15	seriPAUperin	3.61453e-06	0.104838	2.22866e-06	1.62184	1.01602e-05	3.27005e-05	2.44601e-06	4.1538	0.104838
YKR104W			1.69728e-06	0.105097	1.04729e-06	1.62063	3.55942e-06	0.011483	1.4082e-06	2.52764	0.105097
YDR221W	GTB1	Glucosidase Two Beta-subunit	-1.46892e-06	0.00607026	5.35327e-07	-2.74396	-1.7573e-06	0.105155	1.08451e-06	-1.62036	0.105155
YLR098C	CHA4	Catabolism of Hydroxy Amino acids	1.53015e-06	0.000433417	4.34843e-07	3.51885	1.08833e-06	0.105218	6.71781e-07	1.62007	0.105218
YJL096W	MRPL49	Mitochondrial Ribosomal Protein, Large subunit	-1.14351e-06	0.0757051	6.43804e-07	-1.77617	-1.14864e-06	0.105343	7.09265e-07	-1.61949	0.105343
YML083C			-2.54964e-06	0.0751026	1.43251e-06	-1.77984	3.0238e-06	0.105425	1.86758e-06	1.6191	0.105425
YJL210W	PEX2	PEroXin	1.11038e-06	0.00841304	4.21392e-07	2.63503	-1.68928e-06	0.105704	1.04418e-06	-1.61781	0.105704
YPL122C	TFB2	Transcription Factor B subunit 2	-9.15584e-07	0.0061115	3.33943e-07	-2.74174	-6.69376e-07	0.105917	4.14007e-07	-1.61682	0.105917
YJR161C	COS5	COnserved Sequence	-6.40041e-07	0.106484	3.96506e-07	-1.6142	-1.08815e-06	0.0404981	5.31158e-07	-2.04863	0.106484
YOR228C	MCP1	Mdm10 Complementing Protein	-1.29523e-06	0.0417764	6.36243e-07	-2.03574	-1.33159e-06	0.106533	8.25041e-07	-1.61397	0.106533
YDL168W	SFA1	Sensitive to FormAldehyde	-1.01967e-06	0.0152585	4.20276e-07	-2.42618	7.1957e-07	0.106553	4.45862e-07	1.61388	0.106553
YOR154W	SLP1	SUN-Like Protein	-8.01559e-07	0.106554	4.96666e-07	-1.61388	-2.12012e-06	0.0180486	8.96599e-07	-2.36462	0.106554
YPL225W			-8.63853e-07	0.106593	5.35326e-07	-1.6137	-2.60524e-06	0.000119464	6.77174e-07	-3.84722	0.106593
YFL052W	ZNF1	ZiNc Finger protein	3.13813e-06	0.0464004	1.57558e-06	1.99173	-2.57245e-06	0.106743	1.59482e-06	-1.613	0.106743
YKL033W	TTI1	Two Tel2-Interacting protein	5.15473e-07	0.07981	2.94255e-07	1.75179	8.56911e-07	0.10695	5.31564e-07	1.61206	0.10695
YGR109C	CLB6	CycLin B	-2.17836e-06	0.0438349	1.08071e-06	-2.01567	-3.31204e-06	0.107096	2.0554e-06	-1.61138	0.107096
YGR134W	CAF130	CCR4 Associated Factor	-4.1385e-07	0.107192	2.56899e-07	-1.61094	1.36801e-06	0.0138985	5.5613e-07	2.45988	0.107192
YOR011W	AUS1	ABC protein involved in Uptake of Sterols	-2.454e-06	9.23441e-08	4.59448e-07	-5.34118	-8.87675e-07	0.107199	5.51038e-07	-1.61091	0.107199
YDR244W	PEX5	PEroXin	-4.55166e-07	0.099298	2.76148e-07	-1.64827	8.97804e-07	0.107336	5.57544e-07	1.61028	0.107336
YOR067C	ALG8	Asparagine-Linked Glycosylation	-8.56767e-07	0.107404	5.32162e-07	-1.60997	-4.24847e-06	9.34097e-07	8.66145e-07	-4.90504	0.107404
YNL268W	LYP1	LYsine-specific Permease	-7.47118e-07	0.107866	4.64666e-07	-1.60786	-1.73545e-06	0.0786992	9.87013e-07	-1.75828	0.107866
YOL016C	CMK2	CalModulin dependent protein Kinase	-1.30226e-06	0.108472	8.11324e-07	-1.6051	-8.94015e-06	3.1181e-21	9.45178e-07	-9.4587	0.108472
YBR030W	RKM3	Ribosomal lysine (K) Methyltransferase	7.36092e-07	0.108546	4.58692e-07	1.60476	1.47383e-06	0.0059211	5.35525e-07	2.75212	0.108546
YPR060C	ARO7	AROmatic amino acid requiring	-1.01159e-06	0.106927	6.27472e-07	-1.61216	-1.29497e-06	0.108872	8.07702e-07	-1.60328	0.108872
YPR022C	SDD4	Suppressor of Degenerative Death	3.31195e-07	0.108974	2.06633e-07	1.60282	1.81832e-06	1.28393e-05	4.16776e-07	4.36283	0.108974
YPL223C	GRE1	Genes de Respuesta a Estres (spanish for stress responsive genes)	-6.80492e-06	0.00659475	2.5049e-06	-2.71664	-4.87096e-06	0.109074	3.03984e-06	-1.60237	0.109074
YDR330W	UBX5	UBiquitin regulatory X	-1.11779e-06	0.00526716	4.00608e-07	-2.79022	-1.18616e-06	0.109143	7.40397e-07	-1.60206	0.109143
YML124C	TUB3	TUBulin	6.18441e-07	0.109197	3.86089e-07	1.60181	1.88418e-06	0.0552504	9.82928e-07	1.9169	0.109197
Q0250	COX2	Cytochrome c OXidase	3.08393e-06	0.109221	1.92541e-06	1.6017	2.03974e-05	4.7159e-06	4.45646e-06	4.57704	0.109221
YJR012C			-7.94258e-07	0.109222	4.95885e-07	-1.6017	3.63553e-06	1.85859e-05	8.49177e-07	4.28124	0.109222
YOL133W	HRT1	High level expression Reduces Ty3 transposition	6.5603e-07	0.10946	4.09859e-07	1.60062	2.60361e-06	0.00160345	8.25161e-07	3.15528	0.10946
YGL213C	SKI8	SuperKIller	-8.45264e-07	0.109505	5.28151e-07	-1.60042	-2.69706e-06	0.000108831	6.96913e-07	-3.87001	0.109505
YJR056C			8.23043e-07	0.109574	5.14366e-07	1.60011	-2.17725e-06	0.0789627	1.23937e-06	-1.75674	0.109574
YMR121C	RPL15B	Ribosomal Protein of the Large subunit	-1.68888e-06	2.46167e-05	4.00371e-07	-4.21829	-1.15424e-06	0.109896	7.22006e-07	-1.59866	0.109896
YOR211C	MGM1	Mitochondrial Genome Maintenance	-1.44073e-06	0.00204543	4.67229e-07	-3.08356	-7.57609e-07	0.110126	4.74208e-07	-1.59763	0.110126
YER087C-B	SBH1	Sec61 beta homolog 1	9.08353e-07	0.110381	5.68971e-07	1.59648	2.6883e-06	0.0068658	9.94458e-07	2.70328	0.110381
YFL005W	SEC4	SECretory	-8.45322e-07	0.110575	5.29778e-07	-1.59561	-1.56424e-06	0.0661322	8.51273e-07	-1.83753	0.110575
YER068C-A			-4.84457e-06	0.0499379	2.47109e-06	-1.9605	5.88717e-06	0.110699	3.69088e-06	1.59506	0.110699
YBR092C	PHO3	PHOsphate metabolism	-2.54054e-06	3.79209e-05	6.16666e-07	-4.1198	2.34098e-06	0.110732	1.46778e-06	1.59491	0.110732
YEL062W	NPR2	Nitrogen Permease Regulator	-5.05325e-07	0.110844	3.16935e-07	-1.59441	1.348e-06	0.00799978	5.0828e-07	2.65208	0.110844
YML048W	GSF2	Glucose Signaling Factor	-9.27718e-07	0.110972	5.82065e-07	-1.59384	-5.47213e-06	6.05189e-07	1.09672e-06	-4.98955	0.110972
YOR134W	BAG7		2.80033e-06	0.00242802	9.23539e-07	3.03217	-3.06403e-06	0.111051	1.92285e-06	-1.59349	0.111051
YHR174W	ENO2	ENOlase	-1.48787e-06	0.111091	9.33827e-07	-1.59331	-6.11834e-06	0.00308987	2.06795e-06	-2.95865	0.111091
YFL008W	SMC1	Stability of MiniChromosomes	-1.05825e-06	0.0173379	4.44743e-07	-2.37946	1.22005e-06	0.111112	7.65779e-07	1.59321	0.111112
YDR478W	SNM1	Suppressor of Nuclear Mitochondrial endoribonuclease	-9.45751e-07	0.111326	5.93967e-07	-1.59226	2.75043e-06	0.0264475	1.23917e-06	2.21958	0.111326
YPL154C	PEP4	carboxyPEPtidase Y-deficient	-9.19482e-07	0.111689	5.78055e-07	-1.59065	-2.82059e-06	0.00183893	9.05462e-07	-3.11508	0.111689
YKL142W	MRP8	Mitochondrial Ribosomal Protein	6.17057e-07	0.11174	3.87983e-07	1.59042	-3.47573e-06	1.4767e-08	6.13626e-07	-5.66425	0.11174
YOR262W	GPN2	Gly-Pro-Asn (N) motif	-1.76955e-06	3.08345e-05	4.24637e-07	-4.16721	-1.25871e-06	0.112161	7.92363e-07	-1.58856	0.112161
YGL256W	ADH4	Alcohol DeHydrogenase	-6.5409e-07	0.112446	4.12079e-07	-1.58729	-8.23177e-07	0.07995	4.70124e-07	-1.75098	0.112446
YGR142W	BTN2	BaTteN disease	-2.13602e-06	0.112469	1.34579e-06	-1.58719	-1.06334e-05	9.73821e-08	1.99443e-06	-5.33154	0.112469
YML113W	DAT1	DATin	1.29373e-06	0.0410145	6.33133e-07	2.04338	2.37158e-06	0.112624	1.49485e-06	1.58651	0.112624
YDR323C	PEP7	carboxyPEPtidase Y-deficient	-6.69209e-07	0.112748	4.21958e-07	-1.58596	2.41832e-06	0.00236357	7.95428e-07	3.04028	0.112748
YMR175W	SIP18	Salt Induced Protein	-8.15519e-06	0.00274219	2.72271e-06	-2.99525	-5.30318e-06	0.112821	3.3445e-06	-1.58564	0.112821
YOR261C	RPN8	Regulatory Particle Non-ATPase	-5.45946e-07	0.11302	3.44497e-07	-1.58476	-3.19031e-06	1.80053e-05	7.43958e-07	-4.28829	0.11302
YGL167C	PMR1	Plasma Membrane ATPase Related	6.61222e-07	0.113133	4.17367e-07	1.58427	-2.79349e-06	8.53616e-05	7.11024e-07	-3.92883	0.113133
YPL065W	VPS28	Vacuolar Protein Sorting	-1.839e-06	0.00326329	6.2513e-07	-2.94178	1.10268e-06	0.113173	6.96096e-07	1.58409	0.113173
YIR035C	NRE1	Novel REductase	2.58122e-06	0.00267	8.59439e-07	3.00338	2.65056e-06	0.113416	1.67436e-06	1.58303	0.113416
YOR208W	PTP2	Protein Tyrosine Phosphatase	2.76099e-06	6.4017e-05	6.9068e-07	3.99749	2.1365e-06	0.113543	1.35011e-06	1.58247	0.113543
YLR417W	VPS36	Vacuolar Protein Sorting	2.23331e-06	0.000169723	5.93921e-07	3.76028	-1.43164e-06	0.113593	9.04812e-07	-1.58225	0.113593
YDL085C-A			-3.24916e-06	4.94039e-05	8.00596e-07	-4.05843	1.6211e-06	0.113645	1.0247e-06	1.58202	0.113645
YPR142C			-1.52926e-06	0.113765	9.66971e-07	-1.58149	-6.74051e-06	0.00155735	2.13053e-06	-3.16378	0.113765
YGL142C	GPI10	GlycosylPhosphatidylInositol anchor biosynthesis	-9.91462e-07	0.0191423	4.23205e-07	-2.34275	-1.24554e-06	0.113962	7.88003e-07	-1.58063	0.113962
YLR112W			1.6159e-06	0.114099	1.0227e-06	1.58003	3.1204e-06	0.0827878	1.79878e-06	1.73473	0.114099
YMR045C			-4.80175e-06	2.9841e-09	8.09401e-07	-5.93247	-1.11174e-06	0.114169	7.03754e-07	-1.57973	0.114169
YEL001C	IRC22	Increased Recombination Centers	-9.29488e-07	0.114581	5.89054e-07	-1.57793	-3.18409e-06	0.0322822	1.48727e-06	-2.1409	0.114581
YGR096W	TPC1	Thiamine Pyrophosphate Carrier	7.76844e-07	0.114799	4.92614e-07	1.57699	-9.60296e-06	2.05764e-05	2.25499e-06	-4.25854	0.114799
YPL134C	ODC1	OxoDicarboxylate Carrier	-1.56848e-06	0.11483	9.9469e-07	-1.57685	-2.8037e-06	0.0705827	1.55059e-06	-1.80815	0.11483
YJR004C	SAG1	Sexual AGglutination	-1.79988e-06	0.11519	1.14257e-06	-1.57529	-8.43355e-06	0.00657061	3.10301e-06	-2.71786	0.11519
YLR109W	AHP1	Alkyl HydroPeroxide reductase	-1.7515e-06	0.00432343	6.13799e-07	-2.85355	-1.54242e-06	0.115223	9.79222e-07	-1.57515	0.115223
YLR273C	PIG1	Protein Interacting with Gsy2p	-1.82877e-06	0.115387	1.16154e-06	-1.57443	-4.325e-06	0.00493489	1.53846e-06	-2.81125	0.115387
YLR382C	NAM2	Nuclear Accommodation of Mitochondria	1.06247e-06	0.0959386	6.3817e-07	1.66487	-1.00088e-06	0.115458	6.35833e-07	-1.57413	0.115458
YLR401C	DUS3	DihydroUridine Synthase	-6.23065e-07	0.115949	3.96351e-07	-1.57201	-2.1674e-06	0.0506532	1.10898e-06	-1.95441	0.115949
YPR124W	CTR1	Copper TRansport	-9.3132e-07	0.0809377	5.33625e-07	-1.74527	-1.92872e-06	0.116062	1.2273e-06	-1.57152	0.116062
YER138C			-1.29083e-06	0.116538	8.22463e-07	-1.56947	-5.69897e-06	2.45209e-09	9.55463e-07	-5.96462	0.116538
YAL042W	ERV46	ER Vesicle	-8.45572e-07	0.11654	5.38766e-07	-1.56946	-2.44737e-06	0.110572	1.5338e-06	-1.59563	0.11654
YKR099W	BAS1	BASal	8.40565e-07	0.116568	5.35616e-07	1.56934	2.30915e-06	0.0551824	1.20429e-06	1.91744	0.116568
YKL059C	MPE1	Mutant PCF11 Extragenic suppressor	-7.12179e-07	0.0643994	3.85086e-07	-1.8494	-8.66436e-07	0.116927	5.52643e-07	-1.5678	0.116927
YNL164C	IBD2	Inhibition of Bud Division 2	1.22493e-06	0.117075	7.81621e-07	1.56717	2.47249e-06	0.0169841	1.03579e-06	2.38705	0.117075
YGL069C			-2.34643e-06	0.117319	1.49824e-06	-1.56613	-5.88639e-06	0.0426545	2.90388e-06	-2.02708	0.117319
YDL193W	NUS1	Nuclear Undecaprenyl pyrophosphate Synthase	-2.46453e-06	5.43426e-08	4.53332e-07	-5.43648	-1.73189e-06	0.117646	1.10683e-06	-1.56473	0.117646
YFR020W	CSS2	Condition Specific Secretion	-1.3872e-06	0.0314082	6.44653e-07	-2.15186	-2.62112e-06	0.11788	1.67619e-06	-1.56373	0.11788
YJR044C	VPS55	Vacuolar Protein Sorting	-6.44493e-07	0.117966	4.12247e-07	-1.56337	-3.03024e-06	0.00858766	1.15304e-06	-2.62805	0.117966
YNL204C	SPS18	SPorulation-Specific	1.44558e-06	0.118323	9.25559e-07	1.56185	5.02546e-06	0.000484468	1.44029e-06	3.4892	0.118323
YBR149W	ARA1	D-ARAbinose dehydrogenase	7.25928e-07	0.118385	4.64865e-07	1.56159	-2.15438e-06	0.0235487	9.51407e-07	-2.26441	0.118385
YNL111C	CYB5	CYtochrome B	-1.29824e-06	0.118539	8.31707e-07	-1.56093	-2.93538e-06	0.0543417	1.52559e-06	-1.9241	0.118539
YOR364W			-5.50404e-06	0.00915908	2.11202e-06	-2.60606	4.56217e-06	0.118699	2.92398e-06	1.56026	0.118699
YPL129W	TAF14	TATA binding protein-Associated Factor	-7.5285e-07	0.118721	4.82544e-07	-1.56017	-1.8647e-06	0.00255361	6.18083e-07	-3.01692	0.118721
YAL067C	SEO1	Suppressor of sulfoxyde EthiOnine resistance	-2.31137e-06	0.118791	1.48177e-06	-1.55987	1.23564e-05	1.59316e-07	2.35743e-06	5.24145	0.118791
YJL049W	CHM7	CHarged Multivesicular body protein	-5.61898e-07	0.118803	3.60233e-07	-1.55982	-1.45418e-06	0.0534021	7.52813e-07	-1.93166	0.118803
YOR248W			2.56137e-06	0.00306386	8.64961e-07	2.96126	3.00709e-06	0.119045	1.92912e-06	1.55879	0.119045
YLR170C	APS1	clathrin Associated Protein complex Small subunit	8.65565e-07	0.119067	5.55312e-07	1.5587	2.2082e-06	0.0016792	7.02848e-07	3.14179	0.119067
YNL121C	TOM70	Translocase of the Outer Mitochondrial membrane	-8.61078e-07	0.119497	5.53076e-07	-1.55689	-1.99563e-06	0.0812958	1.14479e-06	-1.74322	0.119497
YGL097W	SRM1	Suppressor of Receptor Mutations	-1.02161e-06	0.119571	6.56322e-07	-1.55657	-2.28082e-06	0.00127576	7.08026e-07	-3.22138	0.119571
YOR270C	VPH1	Vacuolar pH	-1.00939e-06	0.119685	6.48665e-07	-1.5561	-2.40496e-06	0.0274549	1.09069e-06	-2.20499	0.119685
YOL107W			1.9259e-06	5.28963e-05	4.7642e-07	4.04245	1.57297e-06	0.119929	1.01151e-06	1.55507	0.119929
YER087W	AIM10	Altered Inheritance rate of Mitochondria	-6.95748e-07	0.112387	4.38251e-07	-1.58755	-1.60486e-06	0.120085	1.03245e-06	-1.55442	0.120085
YGL020C	GET1	Guided Entry of Tail-anchored proteins	-8.83742e-07	0.120183	5.68686e-07	-1.55401	-2.47686e-06	0.062557	1.32998e-06	-1.86233	0.120183
YDR325W	YCG1	Yeast Cap G	5.85717e-07	0.120234	3.7696e-07	1.55379	1.66528e-06	0.00144079	5.22628e-07	3.18635	0.120234
YJL165C	HAL5	HALotolerance	9.98158e-07	0.12064	6.43105e-07	1.55209	-4.69871e-06	4.17383e-07	9.28442e-07	-5.06085	0.12064
YPR097W	LEC1	Lipid-droplet Ergosterol Cortex 1	4.53726e-07	0.120726	2.924e-07	1.55173	-1.14474e-06	0.00904672	4.3855e-07	-2.61028	0.120726
YMR129W	POM152	POre Membrane	-8.44143e-07	0.118638	5.40938e-07	-1.56052	-1.19373e-06	0.120801	7.69444e-07	-1.55142	0.120801
YDL238C	GUD1	GUanine Deaminase	1.15764e-06	0.120869	7.46318e-07	1.55114	4.46654e-06	8.07316e-05	1.133e-06	3.94222	0.120869
YJL095W	BCK1	Bypass of C Kinase	-8.58169e-07	0.109994	5.36953e-07	-1.59822	9.88741e-07	0.121199	6.37997e-07	1.54976	0.121199
YOR070C	GYP1	Gtpase-activating protein for YPt1p	4.70181e-07	0.12121	3.03399e-07	1.54971	1.9689e-06	0.0144823	8.05252e-07	2.44507	0.12121
YOR147W	MDM32	Mitochondrial Distribution and Morphology	-1.13165e-06	0.00316272	3.83421e-07	-2.95146	-9.5633e-07	0.121241	6.17152e-07	-1.54959	0.121241
YDL179W	PCL9	Pho85 CycLin	-9.65452e-07	0.121339	6.23202e-07	-1.54918	-3.21571e-06	0.0139998	1.30865e-06	-2.45727	0.121339
YJL023C	PET130	PETite colonies	5.81282e-07	0.12141	3.75291e-07	1.54888	2.44315e-06	0.000926724	7.37693e-07	3.31188	0.12141
YBR187W	GDT1	Gcr1 Dependent Translation factor	-1.12664e-06	0.121488	7.2754e-07	-1.54856	-2.46336e-06	0.00762136	9.23161e-07	-2.6684	0.121488
YOR351C	MEK1	MEiotic Kinase	-3.83138e-06	0.121516	2.47434e-06	-1.54844	4.62766e-06	0.048399	2.34449e-06	1.97385	0.121516
YPL036W	PMA2	Plasma Membrane ATPase	-2.07301e-06	0.121635	1.3392e-06	-1.54795	-7.93201e-06	0.0013724	2.47845e-06	-3.20039	0.121635
YGL184C	STR3	Sulfur TRansfer	-2.76608e-06	0.121727	1.78737e-06	-1.54757	9.159e-06	0.000200334	2.46303e-06	3.71859	0.121727
YGR107W			3.0019e-06	0.121727	1.93976e-06	1.54756	-1.00981e-05	0.00290649	3.39151e-06	-2.97746	0.121727
YGL116W	CDC20	Cell Division Cycle	-3.13951e-06	1.93913e-07	6.03162e-07	-5.20508	-1.31564e-06	0.121738	8.50159e-07	-1.54752	0.121738
YML115C	VAN1	VANadate resistance protein	-1.03136e-06	0.0763462	5.81935e-07	-1.77229	-1.53803e-06	0.122212	9.95128e-07	-1.54556	0.122212
YOR164C	GET4	Guided Entry Tail-anchored proteins	-1.12275e-06	0.0697221	6.19035e-07	-1.81371	-1.41354e-06	0.122394	9.15033e-07	-1.5448	0.122394
YGL106W	MLC1	Myosin Light Chain	-1.55204e-06	0.000737354	4.59822e-07	-3.3753	-1.71057e-06	0.122912	1.10884e-06	-1.54267	0.122912
YBL040C	ERD2	Endoplasmic reticulum Retention Defective	-7.02615e-07	0.123037	4.55608e-07	-1.54215	-2.70305e-06	0.016882	1.13133e-06	-2.38927	0.123037
YPL078C	ATP4	ATP synthase	-7.392e-07	0.123041	4.79336e-07	-1.54213	-3.32524e-06	2.41094e-07	6.43866e-07	-5.16449	0.123041
YER141W	COX15	Cytochrome c OXidase	-1.10675e-06	0.018302	4.69073e-07	-2.35945	-1.49105e-06	0.123168	9.67201e-07	-1.54161	0.123168
YLR224W	UCC1	Ubiquitination of Citrate synthase in the glyoxylate Cycle	1.17901e-06	0.00613223	4.30197e-07	2.74063	1.23062e-06	0.123263	7.98471e-07	1.54122	0.123263
YDL187C			-2.53256e-06	0.123647	1.6449e-06	-1.53964	-6.69354e-06	0.00856551	2.54611e-06	-2.62893	0.123647
YHR210C			1.02386e-06	0.123719	6.65127e-07	1.53935	2.26271e-06	0.00852575	8.60181e-07	2.63051	0.123719
YOR278W	HEM4	HEMe biosynthesis	-7.22451e-07	0.0600014	3.84122e-07	-1.88078	8.71203e-07	0.123786	5.66057e-07	1.53907	0.123786
YBR120C	CBP6	Cytochrome B Protein synthesis	-9.09836e-07	0.123822	5.91214e-07	-1.53893	-1.67534e-06	0.0468045	8.42697e-07	-1.98806	0.123822
YGL090W	LIF1	Ligase Interacting Factor	1.34752e-06	0.000101052	3.46579e-07	3.88805	1.26123e-06	0.123902	8.19723e-07	1.5386	0.123902
YAL026C	DRS2	Deficiency of Ribosomal Subunits	-1.21175e-06	0.0036484	4.1683e-07	-2.90706	-1.38993e-06	0.124433	9.04648e-07	-1.53643	0.124433
YJR046W	TAH11	Topo-A Hypersensitive	-7.58958e-07	0.124698	4.94322e-07	-1.53535	-1.44818e-06	0.0508779	7.41701e-07	-1.95251	0.124698
YPL140C	MKK2	Mitogen-activated Kinase Kinase	5.39522e-07	0.124975	3.51659e-07	1.53422	1.24235e-06	0.0647629	6.7267e-07	1.84689	0.124975
YJL184W	GON7		-7.28788e-07	0.12498	4.75028e-07	-1.5342	3.86185e-06	0.000163519	1.02448e-06	3.76959	0.12498
YLR395C	COX8	Cytochrome c OXidase	-1.24474e-06	0.125637	8.12737e-07	-1.53154	-2.50068e-06	0.0380091	1.20529e-06	-2.07476	0.125637
YJL111W	CCT7	Chaperonin Containing TCP-1	-8.0407e-07	0.125692	5.25086e-07	-1.53131	-3.78593e-06	4.95802e-08	6.94308e-07	-5.45281	0.125692
YDR489W	SLD5	Synthetic Lethality with Dpb11-1	1.30973e-06	0.0035598	4.49345e-07	2.91474	-1.82248e-06	0.125944	1.19094e-06	-1.53029	0.125944
YPL194W	DDC1	DNA Damage Checkpoint	-6.8127e-07	0.125957	4.45205e-07	-1.53024	1.44652e-06	0.0245899	6.43532e-07	2.24779	0.125957
YIL096C	BMT5	Base Methyltransferase of Twenty five S rRNA 5	-9.99633e-07	0.125988	6.53305e-07	-1.53012	-4.8328e-06	0.00316514	1.63756e-06	-2.95123	0.125988
YPL013C	MRPS16	Mitochondrial Ribosomal Protein, Small subunit	8.66638e-07	0.126325	5.66891e-07	1.52876	1.58664e-06	0.0189074	6.75926e-07	2.34735	0.126325
YLR238W	FAR10	Factor ARrest	4.44504e-06	5.16529e-10	7.15327e-07	6.214	-1.23292e-06	0.12636	8.06558e-07	-1.52861	0.12636
YOR148C	SPP2	Suppressor of PrP	1.78895e-06	0.000354884	5.0089e-07	3.57154	1.72497e-06	0.126525	1.12894e-06	1.52795	0.126525
YOL066C	RIB2	RIBoflavin biosynthesis	-4.2076e-07	0.127224	2.75883e-07	-1.52514	1.59782e-06	0.00650245	5.87151e-07	2.72131	0.127224
YOL057W			-5.17043e-07	0.127269	3.39054e-07	-1.52496	-1.58621e-06	0.00432889	5.55953e-07	-2.85314	0.127269
YHR154W	RTT107	Regulator of Ty1 Transposition	-7.26262e-07	0.0584903	3.83858e-07	-1.892	1.39383e-06	0.12743	9.14396e-07	1.52432	0.12743
YGR213C	RTA1	Resistance To 7-Aminocholesterol	1.16364e-06	0.115897	7.40119e-07	1.57223	-2.04743e-06	0.12744	1.34321e-06	-1.52428	0.12744
YNL036W	NCE103	NonClassical Export	3.39936e-06	0.0713627	1.88522e-06	1.80316	-4.23047e-06	0.128052	2.77986e-06	-1.52183	0.128052
YOR168W	GLN4	GLutamiNe metabolism	-9.92995e-07	0.128093	6.52571e-07	-1.52167	-3.44885e-06	1.59234e-07	6.57983e-07	-5.24155	0.128093
YJL146W	IDS2	IME2-Dependent Signaling	4.79849e-07	0.128225	3.15454e-07	1.52114	1.57475e-06	0.013498	6.37458e-07	2.47035	0.128225
YIR024C	INA22	INner membrane Assembly 22 kDa	-5.75702e-07	0.128271	3.78513e-07	-1.52096	1.12839e-06	0.121745	7.29175e-07	1.54749	0.128271
YNL190W			8.23818e-07	0.128281	5.41659e-07	1.52092	2.42956e-06	0.0163225	1.01163e-06	2.40162	0.128281
YKL046C	DCW1	Defective Cell Wall	5.68639e-07	0.0822845	3.27259e-07	1.73758	-9.12321e-07	0.128383	6.0001e-07	-1.52051	0.128383
YKL211C	TRP3	TRyPtophan	-1.70526e-06	8.86699e-08	3.18827e-07	-5.34853	2.09266e-06	0.128409	1.37639e-06	1.52041	0.128409
YLR349W			5.66009e-06	1.29754e-06	1.16941e-06	4.84013	4.10095e-06	0.128827	2.70022e-06	1.51875	0.128827
YMR167W	MLH1	MutL Homolog	1.13143e-06	1.64278e-06	2.36057e-07	4.79303	9.1293e-07	0.128967	6.01328e-07	1.51819	0.128967
YBR058C	UBP14	UBiquitin-specific Protease	-3.59821e-07	0.129037	2.3705e-07	-1.51791	-9.32985e-07	0.103987	5.73854e-07	-1.62582	0.129037
YHL026C			-1.32481e-06	0.129276	8.73329e-07	-1.51696	3.22519e-06	0.00219251	1.05301e-06	3.06284	0.129276
YPR107C	YTH1	Yeast THirty kDa Homolog	7.1019e-07	0.129369	4.68279e-07	1.5166	1.41242e-06	0.0357309	6.7259e-07	2.09998	0.129369
YPL256C	CLN2	CycLiN	-1.76239e-06	0.0123223	7.04175e-07	-2.50278	-1.84312e-06	0.129377	1.21533e-06	-1.51656	0.129377
YOL129W	VPS68	Vacuolar Protein Sorting	-8.77477e-07	0.0154936	3.62499e-07	-2.42063	-1.31319e-06	0.129745	8.66731e-07	-1.51511	0.129745
YFL029C	CAK1	Cdk-Activating Kinase	-1.0755e-06	0.000526842	3.10235e-07	-3.46672	1.19515e-06	0.129888	7.89113e-07	1.51454	0.129888
YFL046W	FMP32	Found in Mitochondrial Proteome	-9.57933e-07	0.0483455	4.85196e-07	-1.97432	1.15502e-06	0.130053	7.62949e-07	1.51389	0.130053
YBR126W-B			-2.38908e-06	0.0668981	1.30383e-06	-1.83236	4.27279e-06	0.13024	2.82376e-06	1.51316	0.13024
YOR014W	RTS1	Rox Three Suppressor	4.37454e-07	0.130421	2.89236e-07	1.51245	-1.6243e-06	0.000729479	4.8081e-07	-3.37825	0.130421
YGR216C	GPI1	GlycosylPhosphatidylInositol anchoring biosynthesis	5.74302e-07	0.0572807	3.02079e-07	1.90116	1.03691e-06	0.130612	6.85923e-07	1.51169	0.130612
YDR387C	CIN10	Chromosome INstability	6.30637e-07	0.130716	4.17285e-07	1.51129	1.58144e-06	0.0385672	7.64432e-07	2.06878	0.130716
YML075C	HMG1	3-Hydroxy-3-MethylGlutaryl-coenzyme a reductase	-9.32097e-07	0.13099	6.17198e-07	-1.51021	-5.81243e-06	4.36028e-12	8.39343e-07	-6.92498	0.13099
YMR106C	YKU80	Yeast KU protein	-1.44336e-06	0.0026703	4.80585e-07	-3.00334	1.25752e-06	0.131004	8.32708e-07	1.51016	0.131004
YBR272C	HSM3	enHanced Spontaneous Mutability	3.8942e-07	0.131063	2.57907e-07	1.50992	2.00918e-06	0.000536591	5.80386e-07	3.46179	0.131063
YHR202W	SMN1	Scavenger MonoNucleotidase	-1.93222e-06	0.00463134	6.82374e-07	-2.83162	-1.20356e-06	0.13109	7.97156e-07	-1.50982	0.13109
YLR152C			8.82247e-07	0.131344	5.84725e-07	1.50882	-2.96116e-06	0.0177058	1.24853e-06	-2.37171	0.131344
YDR506C	GMC1	Grand Meiotic recombination Cluster	-8.99977e-07	0.131388	5.96544e-07	-1.50865	2.66944e-06	0.00520062	9.55303e-07	2.79434	0.131388
YEL006W	YEA6		-5.76578e-07	0.131518	3.8231e-07	-1.50814	2.75561e-06	1.54337e-10	4.30495e-07	6.40103	0.131518
YOL130W	ALR1	ALuminum Resistance	7.01171e-07	0.131705	4.65149e-07	1.50741	-1.8024e-06	0.00201973	5.83807e-07	-3.08732	0.131705
YGR167W	CLC1	Clathrin Light Chain	8.14575e-07	0.015592	3.36834e-07	2.41833	-1.30642e-06	0.131873	8.67041e-07	-1.50676	0.131873
YLR073C	RFU1	Regulator of Free Ubiquitin chains	1.2963e-06	0.131913	8.60414e-07	1.5066	3.56325e-06	0.0553182	1.85938e-06	1.91637	0.131913
YGR081C	SLX9		9.61208e-07	0.13193	6.38026e-07	1.50653	-1.12714e-05	1.64024e-06	2.35147e-06	-4.79334	0.13193
YNL314W	DAL82	Degradation of Allantoin	5.49379e-07	0.132044	3.64772e-07	1.50609	2.31776e-06	0.00266439	7.71554e-07	3.00402	0.132044
YFL034C-B	MOB2	Mps One Binder	-4.37995e-07	0.132089	2.9085e-07	-1.50592	-1.69092e-06	0.00466582	5.97658e-07	-2.82924	0.132089
YMR250W	GAD1	GlutAmate Decarboxylase	-1.67368e-06	0.132162	1.11162e-06	-1.50563	-3.48144e-06	0.0142664	1.42072e-06	-2.45048	0.132162
YCR068W	ATG15	AuTophaGy related	-1.00736e-06	0.132338	6.69364e-07	-1.50495	2.21926e-06	0.048893	1.1268e-06	1.96952	0.132338
YBR208C	DUR12	Degradation of URea	-1.5393e-06	0.132366	1.0229e-06	-1.50484	7.88449e-06	1.65502e-09	1.30787e-06	6.02849	0.132366
YLR044C	PDC1	Pyruvate DeCarboxylase	-6.99945e-07	0.132705	4.65537e-07	-1.50352	-2.84751e-06	0.0103515	1.11063e-06	-2.56386	0.132705
YPR072W	NOT5	Negative On TATA	6.11093e-07	0.133227	4.06989e-07	1.5015	-1.15793e-06	0.0186535	4.92238e-07	-2.35238	0.133227
YHR201C	PPX1		-7.13345e-07	0.133386	4.75283e-07	-1.50088	-2.38357e-06	0.00120056	7.35954e-07	-3.23875	0.133386
YPL234C	VMA11	Vacuolar Membrane Atpase	-1.15831e-06	0.05057	5.92453e-07	-1.95511	-1.85049e-06	0.133777	1.23418e-06	-1.49937	0.133777
YOR165W	SEY1	Synthetic Enhancement of YOP1	-1.28886e-06	0.00107562	3.94151e-07	-3.26996	-1.12764e-06	0.133972	7.52452e-07	-1.49862	0.133972
YMR084W			-1.5918e-06	0.134084	1.06248e-06	-1.49819	-6.79038e-06	0.000126436	1.77142e-06	-3.8333	0.134084
YOR226C	ISU2	IscU homolog	-7.1447e-07	0.134195	4.77025e-07	-1.49776	1.42989e-06	0.0617859	7.65533e-07	1.86783	0.134195
YBL043W	ECM13	ExtraCellular Mutant	-2.02134e-06	0.13429	1.3499e-06	-1.4974	3.8645e-06	0.031762	1.79963e-06	2.14739	0.13429
YDR033W	MRH1	Membrane protein Related to Hsp30p	-3.74003e-06	3.99742e-07	7.37812e-07	-5.06908	-2.42596e-06	0.13447	1.62086e-06	-1.49671	0.13447
YDR089W	VTC5	Vacuole Transporter Chaperone	-7.19531e-07	0.134684	4.81008e-07	-1.49588	3.22891e-06	0.0091846	1.23945e-06	2.60511	0.134684
YBR014C	GRX7	GlutaRedoXin	-1.80237e-06	1.46991e-05	4.15949e-07	-4.33315	-1.40799e-06	0.134694	9.41266e-07	-1.49584	0.134694
YER156C	MYG1		-9.33494e-07	0.134748	6.24144e-07	-1.49564	-4.52805e-06	1.76759e-06	9.47622e-07	-4.77833	0.134748
YDR138W	HPR1	HyPerRecombination	3.66994e-07	0.135011	2.45542e-07	1.49463	-1.52196e-06	0.00124002	4.71267e-07	-3.22951	0.135011
YLR323C	CWC24	Complexed With Cef1p	1.07703e-06	0.0846348	6.24581e-07	1.7244	1.35223e-06	0.135265	9.05314e-07	1.49366	0.135265
YNR059W	MNT4	MaNnosylTransferase	-8.89594e-07	0.135459	5.95876e-07	-1.49292	-4.56871e-06	1.54349e-08	8.07669e-07	-5.65666	0.135459
YDR283C	GCN2	General Control Nonderepressible	6.87497e-07	0.135475	4.60525e-07	1.49286	1.72026e-06	0.0184088	7.29763e-07	2.35729	0.135475
YOR386W	PHR1	PHotoreactivation Repair deficient	8.11152e-07	0.0732018	4.5276e-07	1.79157	-1.4432e-06	0.1355	9.66799e-07	-1.49276	0.1355
YBR223C	TDP1	Tyrosyl-DNA Phosphodiesterase	1.17406e-06	0.0115359	4.64784e-07	2.52603	1.21445e-06	0.135913	8.14422e-07	1.49119	0.135913
YLR096W	KIN2	KINase	4.94955e-07	0.13595	3.31952e-07	1.49104	-1.03068e-06	0.0811647	5.90996e-07	-1.74397	0.13595
YOL025W	LAG2	Longevity Assurance Gene	-6.58795e-07	0.0922181	3.91252e-07	-1.68381	1.39707e-06	0.136148	9.37451e-07	1.49029	0.136148
YBL018C	POP8	Processing Of Precursor RNAs	-1.14499e-06	0.124596	7.45551e-07	-1.53577	1.51324e-06	0.136194	1.01552e-06	1.49012	0.136194
YDR232W	HEM1	HEMe biosynthesis	-8.34783e-07	0.0590751	4.42238e-07	-1.88763	-1.36043e-06	0.1362	9.12984e-07	-1.49009	0.1362
YCR087W			-2.45927e-06	0.0758008	1.38504e-06	-1.77559	-4.43601e-06	0.136247	2.97736e-06	-1.48991	0.136247
YMR140W	SIP5	Snf1 Interacting Protein	7.31267e-07	0.136353	4.90945e-07	1.48951	-1.89206e-06	0.0307017	8.75583e-07	-2.16092	0.136353
YBR056W	MRX18	Mitochondrial oRganization of gene eXpression (MIOREX)	-5.22163e-07	0.136388	3.50591e-07	-1.48938	-2.67672e-06	0.000720877	7.91575e-07	-3.38151	0.136388
YGR005C	TFG2	Transcription Factor G	-2.77791e-07	0.136464	1.86551e-07	-1.48909	-7.89595e-07	0.0643219	4.26821e-07	-1.84994	0.136464
YNL068C	FKH2	ForK head Homolog	6.26293e-07	0.136465	4.20589e-07	1.48908	3.88314e-06	4.52721e-07	7.69648e-07	5.04534	0.136465
YER035W	EDC2	Enhancer of mRNA DeCapping	8.32604e-07	0.134297	5.56044e-07	1.49737	-1.25232e-06	0.136541	8.41165e-07	-1.4888	0.136541
YOR099W	KTR1	Kre Two Related	-7.25073e-07	0.136873	4.87432e-07	-1.48754	-2.27983e-06	0.0776963	1.29226e-06	-1.76421	0.136873
YDR090C	ILT1	Ionic Liquid Tolerance	-2.21455e-06	0.00116246	6.81835e-07	-3.24793	-1.13611e-06	0.137018	7.64035e-07	-1.48699	0.137018
YBR284W			2.63491e-06	0.137038	1.77207e-06	1.48691	-4.44844e-06	0.0622764	2.38609e-06	-1.86432	0.137038
YJL187C	SWE1	Saccharomyces WEe1	1.19665e-06	0.00653871	4.4003e-07	2.71947	-2.7931e-05	0.13714	1.87894e-05	-1.48653	0.13714
YDL236W	PHO13	PHOsphate metabolism	1.46192e-06	0.00195163	4.71969e-07	3.0975	1.44291e-06	0.137229	9.7088e-07	1.48619	0.137229
YMR107W	SPG4	Stationary Phase Gene	-4.27381e-06	0.137331	2.87643e-06	-1.48581	-8.91461e-06	0.0106301	3.48959e-06	-2.55463	0.137331
YGL121C	GPG1	G Protein Gamma	-2.86751e-06	0.134537	1.91621e-06	-1.49645	4.59345e-06	0.137608	3.09373e-06	1.48476	0.137608
YKR064W	OAF3	Oleate Activated transcription Factor	6.57556e-07	0.138077	4.43399e-07	1.48299	3.2566e-06	4.00641e-06	7.0626e-07	4.61105	0.138077
YCR015C	CTO1	Cold TOlerance	7.45808e-07	0.138105	5.02944e-07	1.48288	1.27803e-06	0.0700403	7.05449e-07	1.81165	0.138105
YGL027C	CWH41	Calcofluor White Hypersensitive	-9.44943e-07	0.138221	6.3742e-07	-1.48245	-4.09665e-06	0.000756936	1.21632e-06	-3.36808	0.138221
YMR241W	YHM2	Yeast suppressor of HM mutant	-1.82902e-06	4.6716e-05	4.49227e-07	-4.07148	-9.76518e-07	0.138304	6.58859e-07	-1.48213	0.138304
YHL020C	OPI1	OverProducer of Inositol	1.21653e-06	0.138432	8.21062e-07	1.48166	2.62149e-06	0.00331853	8.92701e-07	2.93658	0.138432
YOR203W			2.5719e-06	0.138816	1.73752e-06	1.48021	6.44733e-06	0.0421674	3.17311e-06	2.03186	0.138816
YPL216W			6.36605e-07	0.13892	4.30189e-07	1.47982	2.81727e-06	1.19124e-05	6.43332e-07	4.37919	0.13892
YHL019C	APM2	clathrin Adaptor Protein complex Medium chain	6.77978e-07	0.138981	4.58218e-07	1.4796	2.5768e-06	0.00822744	9.75103e-07	2.64259	0.138981
YHR159W	TDA11	Topoisomerase I Damage Affected	-7.86679e-07	0.0872775	4.60063e-07	-1.70994	1.44994e-06	0.139002	9.80011e-07	1.47952	0.139002
YNR003C	RPC34	RNA Polymerase C	-8.69823e-07	0.139011	5.87924e-07	-1.47948	-3.68053e-06	0.000230908	9.99451e-07	-3.68255	0.139011
YKL206C	ADD66	Alpha1-proteinase inhibitor-Degradation Deficient	5.83778e-07	0.0579548	3.07893e-07	1.89604	1.28271e-06	0.139089	8.67171e-07	1.47919	0.139089
YMR177W	MMT1	Mitochondrial Metal Transporter	-5.56356e-07	0.139452	3.76467e-07	-1.47784	1.12616e-06	0.0802016	6.43699e-07	1.74952	0.139452
YHR203C	RPS4B	Ribosomal Protein of the Small subunit	-1.22662e-06	0.139518	8.30151e-07	-1.47759	-3.09297e-06	0.0302422	1.42737e-06	-2.1669	0.139518
YFL031W	HAC1	Homologous to Atf/Creb1	1.69768e-06	0.000994499	5.15686e-07	3.29208	1.7799e-06	0.139588	1.20481e-06	1.47733	0.139588
YEL007W	MIT1	Muc1 expressed Independent of TEC1	1.43521e-06	0.00525581	5.14242e-07	2.79092	1.42765e-06	0.139859	9.67037e-07	1.47632	0.139859
YNR019W	ARE2	Acyl-coenzyme A: cholesterol acyl transferase-Related Enzyme	-1.26333e-06	0.139965	8.55962e-07	-1.47592	-4.92355e-06	5.45905e-06	1.08297e-06	-4.54633	0.139965
YBR035C	PDX3	PyriDoXine auxotrophy	-5.2747e-07	0.1286	3.471e-07	-1.51965	1.40447e-06	0.14043	9.52708e-07	1.47419	0.14043
YGL102C			-1.77701e-06	0.140654	1.2061e-06	-1.47336	-3.47247e-06	0.0529505	1.79426e-06	-1.93532	0.140654
YKL214C	YRA2	Yeast RNA Annealing protein	-1.90502e-06	7.85012e-05	4.82415e-07	-3.94893	-1.39422e-06	0.14127	9.47753e-07	-1.47108	0.14127
YBR252W	DUT1	DUTp pyrophosphatase	-1.40304e-06	0.137907	9.45678e-07	-1.48363	-1.49475e-06	0.141356	1.01631e-06	-1.47076	0.141356
YJL016W	TPH3	Twin PH domain-3	2.41493e-06	0.000459729	6.89353e-07	3.50319	1.62127e-06	0.141422	1.10252e-06	1.47052	0.141422
YJR139C	HOM6	HOMoserine requiring	-7.33271e-07	0.141488	4.98732e-07	-1.47027	-2.0302e-06	0.081832	1.16668e-06	-1.74015	0.141488
YHR142W	CHS7	CHitin Synthase-related	2.81489e-06	3.00908e-18	3.23137e-07	8.71111	8.29843e-07	0.14155	5.64503e-07	1.47004	0.14155
YDR013W	PSF1	Partner of Sld Five	7.37502e-07	0.141789	5.01988e-07	1.46916	2.26464e-06	0.000511226	6.51733e-07	3.4748	0.141789
YDR350C	ATP22	ATPase synthase	2.04608e-06	8.01933e-06	4.58282e-07	4.46467	1.09726e-06	0.142043	7.47336e-07	1.46823	0.142043
YDR115W	MRX14	Mitochondrial oRganization of gene eXpression (MIOREX)	-1.14925e-06	0.14207	7.82802e-07	-1.46812	-1.72388e-06	0.0956822	1.03464e-06	-1.66616	0.14207
YFL034W	MIL1	Medium adaptin-Interacting Ligand	-8.06825e-07	0.142146	5.49665e-07	-1.46785	1.06935e-06	0.103797	6.57365e-07	1.62672	0.142146
YML107C	PML39	Pre-mRNA Leakage	2.00393e-06	5.33104e-06	4.40296e-07	4.55132	1.02379e-06	0.142234	6.97635e-07	1.46752	0.142234
YBR221C	PDB1	Pyruvate Dehydrogenase Beta subunit	-5.80468e-07	0.139454	3.92785e-07	-1.47783	-1.69531e-06	0.142292	1.15539e-06	-1.46731	0.142292
YPL031C	PHO85	PHOsphate metabolism	-1.47709e-06	3.47754e-06	3.18313e-07	-4.64039	-1.15328e-06	0.142341	7.86082e-07	-1.46713	0.142341
YKL017C	HCS1	dna HeliCaSe	-9.47617e-07	0.001004	2.88082e-07	-3.2894	-6.8413e-07	0.142724	4.66753e-07	-1.46572	0.142724
YKL157W	APE2	AminoPEptidase	-6.3724e-07	0.11224	4.01232e-07	-1.58821	-7.23366e-07	0.142925	4.93771e-07	-1.46498	0.142925
YBR002C	RER2	Retention in the Endoplasmic Reticulum	1.27223e-06	0.0242198	5.64527e-07	2.25362	-1.08129e-06	0.142934	7.38108e-07	-1.46495	0.142934
YMR166C	MME1	Mitochondrial Magnesium Exporter	7.99184e-07	0.143088	5.45747e-07	1.46439	4.65672e-06	9.16429e-14	6.2486e-07	7.45242	0.143088
YHR146W	CRP1	Cruciform DNA-Recognizing Protein	-5.6527e-07	0.143198	3.86117e-07	-1.46399	-1.40203e-06	0.00571391	5.07292e-07	-2.76376	0.143198
YJL178C	ATG27	AuTophaGy related	-1.61603e-06	0.00243918	5.33206e-07	-3.03079	-1.73257e-06	0.143476	1.18429e-06	-1.46297	0.143476
YKR105C	VBA5	Vacuolar Basic Amino acid transporter	-3.84459e-06	0.120555	2.47647e-06	-1.55245	2.93364e-06	0.143569	2.00573e-06	1.46263	0.143569
YOR309C			9.39321e-07	0.035373	4.46432e-07	2.10406	1.4982e-06	0.143574	1.02433e-06	1.46261	0.143574
YLR242C	ARV1	ARE2 Required for Viability	-7.12059e-07	0.143579	4.86847e-07	-1.46259	-1.38396e-06	0.0266388	6.24315e-07	-2.21677	0.143579
YPL002C	SNF8	Sucrose NonFermenting	6.62251e-07	0.117871	4.23496e-07	1.56377	1.02842e-06	0.143738	7.03428e-07	1.46201	0.143738
YKL025C	PAN3	Poly(A) Nuclease	-9.17362e-07	0.00874519	3.4989e-07	-2.62186	-8.76703e-07	0.144311	6.00512e-07	-1.45993	0.144311
YPR057W	BRR1	Bad Response to Refrigeration	4.43089e-07	0.144892	3.0394e-07	1.45781	1.57605e-06	0.0430671	7.79041e-07	2.02306	0.144892
YAL014C	SYN8	SYNtaxin	4.94516e-07	0.144896	3.39221e-07	1.4578	1.50812e-06	0.0734705	8.42576e-07	1.7899	0.144896
YOL048C	RRT8	Regulator of rDNA Transcription	6.60215e-07	0.144956	4.52952e-07	1.45758	-3.067e-06	0.00710799	1.13941e-06	-2.69174	0.144956
YMR188C	MRPS17	Mitochondrial Ribosomal Protein, Small subunit	-9.44745e-07	0.144988	6.48211e-07	-1.45747	-1.49234e-06	0.0127522	5.99184e-07	-2.49062	0.144988
YER160C			-7.16388e-06	6.47768e-06	1.58838e-06	-4.51017	-3.12555e-06	0.145019	2.14467e-06	-1.45735	0.145019
YLR345W			7.93518e-07	0.145021	5.44495e-07	1.45735	-2.5113e-06	0.00284773	8.41671e-07	-2.98371	0.145021
YNL048W	ALG11	Asparagine-Linked Glycosylation	-1.47137e-06	0.00223226	4.8124e-07	-3.05745	-1.46633e-06	0.145092	1.00634e-06	-1.45709	0.145092
YGR076C	MRPL25	Mitochondrial Ribosomal Protein, Large subunit	-7.79623e-07	0.145493	5.35589e-07	-1.45564	-8.24872e-06	8.58587e-08	1.54056e-06	-5.35436	0.145493
YMR002W	MIX17	Mitochondrial Intermembrane space CX(n)C motif protein	-9.42304e-07	0.145566	6.47465e-07	-1.45537	-2.35282e-06	0.0210207	1.01959e-06	-2.30761	0.145566
YDR218C	SPR28	SPorulation Regulated	-2.57153e-06	0.145871	1.76826e-06	-1.45427	5.08458e-06	0.096538	3.05955e-06	1.66187	0.145871
YHR029C	YHI9		-9.88214e-07	0.146083	6.79883e-07	-1.45351	4.23578e-06	0.0243657	1.88147e-06	2.25131	0.146083
YGR062C	COX18	Cytochrome c OXidase	-5.99683e-07	0.146224	4.12721e-07	-1.453	-9.45221e-06	2.34762e-09	1.58283e-06	-5.97172	0.146224
YLR075W	RPL10	Ribosomal Protein of the Large subunit	-1.28988e-06	0.146264	8.87823e-07	-1.45286	-3.79139e-06	0.00285406	1.27098e-06	-2.98303	0.146264
YKL205W	LOS1	Loss Of Suppression	1.02696e-06	0.00659778	3.78048e-07	2.71649	-9.80745e-07	0.146277	6.75068e-07	-1.45281	0.146277
YDR444W			3.93665e-07	0.146387	2.71042e-07	1.45241	1.34271e-06	0.0767709	7.58708e-07	1.76974	0.146387
YDR291W	HRQ1	Homologous to RecQ protein	3.39684e-07	0.146463	2.3392e-07	1.45214	7.1523e-07	0.0866323	4.17424e-07	1.71344	0.146463
YNL279W	PRM1	Pheromone-Regulated Membrane protein	-3.43002e-06	0.00758673	1.28469e-06	-2.66993	-2.84405e-06	0.146489	1.95865e-06	-1.45205	0.146489
YGR163W	GTR2	GTp binding protein Resemblance	-3.77188e-07	0.146598	2.59833e-07	-1.45165	1.11483e-06	0.0969118	6.71577e-07	1.66001	0.146598
YOR266W	PNT1	PeNTamidine resistance	-1.42178e-06	0.0185244	6.03737e-07	-2.35497	-1.14735e-06	0.147097	7.91355e-07	-1.44986	0.147097
YHR037W	PUT2	Proline UTilization	-7.61015e-07	0.147174	5.24988e-07	-1.44958	-1.44398e-06	0.0186569	6.13857e-07	-2.35232	0.147174
YHL009C	YAP3	Yeast AP-1	4.76619e-07	0.147589	3.29134e-07	1.4481	2.73082e-06	2.37966e-06	5.78786e-07	4.71818	0.147589
YHR022C			5.15103e-06	3.32131e-07	1.00917e-06	5.10424	2.84174e-06	0.147603	1.96246e-06	1.44805	0.147603
YOL157C	IMA2	IsoMAltase	1.56104e-06	0.147641	1.07813e-06	1.44791	8.73667e-06	5.84512e-11	1.33432e-06	6.54765	0.147641
YCR003W	MRPL32	Mitochondrial Ribosomal Protein, Large subunit	-8.83455e-07	0.148175	6.10961e-07	-1.44601	-1.17136e-06	0.104689	7.21935e-07	-1.62254	0.148175
YHR206W	SKN7	Suppressor of Kre Null	-4.78587e-07	0.148204	3.30995e-07	-1.44591	-1.6803e-06	0.120423	1.08197e-06	-1.553	0.148204
YBR024W	SCO2	Suppressor of Cytochrome Oxidase deficiency	-1.26952e-06	0.0193163	5.42678e-07	-2.33937	8.49084e-07	0.148281	5.87345e-07	1.44563	0.148281
YDL051W	LHP1	La-Homologous Protein	-1.23237e-06	0.148348	8.52623e-07	-1.44539	-2.27203e-06	0.00563068	8.20656e-07	-2.76855	0.148348
YHL002W	HSE1	Has Symptoms of class E mutants; resembles Hbp, Stam and East	8.31289e-07	0.000391616	2.34452e-07	3.54567	6.61251e-07	0.148416	4.57566e-07	1.44515	0.148416
YGL053W	PRM8	Pheromone-Regulated Membrane protein	-6.0351e-07	0.148691	4.17894e-07	-1.44417	-2.0465e-06	0.00593968	7.43887e-07	-2.75109	0.148691
YBL039C	URA7	URAcil requiring	-1.18815e-06	0.148718	8.22777e-07	-1.44407	-3.11363e-06	0.0112953	1.22902e-06	-2.53343	0.148718
YDR256C	CTA1	CaTalase A	1.46344e-06	0.149019	1.01416e-06	1.44301	2.32275e-06	0.137464	1.56382e-06	1.4853	0.149019
YIL139C	REV7	REVersionless	6.77284e-07	0.149047	4.69389e-07	1.4429	2.95824e-06	2.22225e-06	6.25146e-07	4.73209	0.149047
YML081C-A	ATP18	ATP synthase	-1.45226e-06	0.100202	8.83438e-07	-1.64387	-2.01639e-06	0.149084	1.39758e-06	-1.44277	0.149084
YJR092W	BUD4	BUD site selection	-3.68711e-06	2.85612e-09	6.20761e-07	-5.93966	1.34285e-06	0.149346	9.3134e-07	1.44185	0.149346
YLR312W-A	MRPL15	Mitochondrial Ribosomal Protein, Large subunit	-1.36876e-06	0.050166	6.98868e-07	-1.95855	-1.07565e-06	0.149626	7.46537e-07	-1.44085	0.149626
YGR125W	VSB1	Vacuolar Storage of Basic amino acids	-8.80622e-07	0.00167699	2.80259e-07	-3.14217	6.85364e-07	0.14967	4.75717e-07	1.4407	0.14967
YDR226W	ADK1	ADenylate Kinase	-9.44058e-07	0.149689	6.5531e-07	-1.44063	-2.05115e-06	0.0509952	1.05105e-06	-1.95152	0.149689
YML098W	TAF13	TATA binding protein-Associated Factor	4.89935e-07	0.149773	3.40154e-07	1.44033	4.69982e-06	1.33267e-14	6.10156e-07	7.70266	0.149773
YKL117W	SBA1	increased Sensitivity to Benzoquinone Ansamycins	-4.50459e-07	0.150077	3.1298e-07	-1.43926	-2.84993e-06	0.00142578	8.93569e-07	-3.18938	0.150077
YLL031C	GPI13	GlycosylPhosphatidylInositol anchor biosynthesis	-6.88377e-07	0.150228	4.78462e-07	-1.43873	-1.81852e-06	0.0302401	8.39215e-07	-2.16693	0.150228
YER140W	EMP65	ER Membrane Protein of 65 kDa	-6.04999e-07	0.150542	4.20834e-07	-1.43762	-1.21871e-06	0.0649285	6.60277e-07	-1.84575	0.150542
YBR078W	ECM33	ExtraCellular Mutant	-1.59658e-06	0.0013632	4.98568e-07	-3.20233	-1.3965e-06	0.150616	9.71575e-07	-1.43736	0.150616
YBR006W	UGA2	Utilization of GAba	1.28528e-06	0.150628	8.94222e-07	1.43732	2.50179e-06	0.0228419	1.09917e-06	2.27607	0.150628
YKL040C	NFU1	NifU-like protein	-6.57649e-07	0.150805	4.57752e-07	-1.43669	-1.3739e-06	0.0035868	4.71743e-07	-2.91238	0.150805
YDR319C	YFT2		-6.88548e-07	0.150933	4.79409e-07	-1.43624	-1.79661e-06	0.00178534	5.75138e-07	-3.1238	0.150933
YHL046C	PAU13	seriPAUperin	-4.32028e-06	0.151194	3.00996e-06	-1.43533	-7.3276e-06	0.0720906	4.07418e-06	-1.79855	0.151194
YJL189W	RPL39	Ribosomal Protein of the Large subunit	-1.58372e-06	0.151387	1.10391e-06	-1.43465	-2.87701e-06	0.0407946	1.40643e-06	-2.04561	0.151387
YPR063C			-1.312e-06	0.000502582	3.77079e-07	-3.47938	-1.282e-06	0.151412	8.93656e-07	-1.43456	0.151412
YGL221C	NIF3	Ngg1p-Interacting Factor	-6.74708e-07	0.00441763	2.37015e-07	-2.84669	1.08027e-06	0.151601	7.53378e-07	1.4339	0.151601
YLL020C			1.77781e-06	0.151977	1.24098e-06	1.43258	4.37808e-06	0.0374698	2.10423e-06	2.08061	0.151977
YDR246W	TRS23	TRapp Subunit	8.43494e-07	0.0030456	2.84666e-07	2.9631	8.87854e-07	0.152024	6.19829e-07	1.43242	0.152024
YML062C	MFT1	Mitochondrial Fusion Targeting	-5.15536e-07	0.112767	3.25079e-07	-1.58588	-6.19335e-07	0.152115	4.32466e-07	-1.4321	0.152115
YOR087W	YVC1	Yeast Vacuolar Conductance	-6.94883e-07	0.152123	4.85229e-07	-1.43207	-2.18439e-06	0.119349	1.40249e-06	-1.55751	0.152123
YPL172C	COX10	Cytochrome c OXidase	-1.71628e-06	0.0147151	7.03592e-07	-2.43932	8.27426e-07	0.152494	5.78305e-07	1.43078	0.152494
YIR032C	DAL3	Degradation of Allantoin	-1.48608e-06	0.152747	1.03929e-06	-1.4299	1.01113e-05	4.2566e-24	9.98593e-07	10.1255	0.152747
YIL031W	ULP2	UbL-specific Protease	-7.80136e-07	0.152857	5.45735e-07	-1.42951	3.00796e-06	0.000349447	8.41251e-07	3.57558	0.152857
YOL043C	NTG2	eNdonuclease Three-like Glycosylase	6.58947e-07	0.152953	4.61067e-07	1.42918	2.9244e-06	6.11356e-06	6.46644e-07	4.52242	0.152953
YBL053W			-3.85577e-06	0.0224357	1.68897e-06	-2.28291	5.79409e-06	0.153137	4.05596e-06	1.42854	0.153137
YNR010W	CSE2	Chromosome SEgregation	5.49954e-07	0.153178	3.85015e-07	1.4284	-3.35988e-06	0.000273341	9.23213e-07	-3.63934	0.153178
YOR241W	MET7	METhionine requiring	-5.5482e-07	0.153287	3.88525e-07	-1.42802	-1.08333e-06	0.00422785	3.78702e-07	-2.86064	0.153287
YJR080C	AIM24	Altered Inheritance rate of Mitochondria	-1.05778e-06	0.0340841	4.99171e-07	-2.11907	-9.43573e-07	0.153316	6.60804e-07	-1.42792	0.153316
YIL094C	LYS12	LYSine requiring	-6.48524e-07	0.153514	4.54394e-07	-1.42723	3.58368e-06	0.0009592	1.08523e-06	3.30223	0.153514
YJR061W	MNN14	MaNNosyltransferase regulator	1.10525e-06	0.153542	7.74453e-07	1.42713	4.79953e-06	3.33756e-08	8.69049e-07	5.52274	0.153542
YFR001W	LOC1	LOCalization of mRNA	8.58804e-07	0.15367	6.01957e-07	1.42669	-2.96562e-06	0.00380769	1.02487e-06	-2.89367	0.15367
YPR152C	URN1	U2-U5-U6 snRNP, RES complex, and NTC interacting protein	-7.0341e-07	0.15383	4.93229e-07	-1.42613	-2.65923e-06	0.0181909	1.12598e-06	-2.36171	0.15383
YHR119W	SET1	SET domain-containing	4.39818e-07	0.153866	3.08426e-07	1.42601	2.55975e-06	4.50928e-07	5.07274e-07	5.0461	0.153866
YHR195W	NVJ1	Nucleus-Vacuole Junction	9.54845e-07	0.00369304	3.28888e-07	2.90326	7.59437e-07	0.153972	5.32699e-07	1.42564	0.153972
YGR122W			-7.60824e-07	0.155007	5.35013e-07	-1.42207	-1.0876e-05	6.55126e-14	1.45079e-06	-7.49656	0.155007
YAR027W	UIP3	Ulp1 Interacting Protein	-6.45311e-07	0.155141	4.53931e-07	-1.42161	-4.32147e-06	7.84429e-09	7.48725e-07	-5.77177	0.155141
YAR042W	SWH1		-1.00917e-06	0.0649251	5.46746e-07	-1.84577	1.35562e-06	0.155226	9.53784e-07	1.42131	0.155226
YMR186W	HSC82		-6.90453e-07	0.155239	4.85801e-07	-1.42127	-2.97983e-06	0.0382256	1.43784e-06	-2.07243	0.155239
YFR034W-A			-4.12065e-06	0.0300027	1.89887e-06	-2.17005	3.76363e-06	0.155361	2.64886e-06	1.42085	0.155361
YDR061W			-1.25291e-06	0.0130983	5.04985e-07	-2.48109	5.77074e-07	0.155691	4.06472e-07	1.41971	0.155691
YPL169C	MEX67	Messenger RNA EXport factor of 67 kDa	5.2853e-07	0.155709	3.72295e-07	1.41965	-1.24514e-06	0.00350524	4.26481e-07	-2.91956	0.155709
YPR103W	PRE2	PRoteinase yscE	-4.54045e-07	0.155815	3.1991e-07	-1.41929	-2.33515e-06	0.00167457	7.43063e-07	-3.1426	0.155815
YER146W	LSM5	Like SM	-2.44946e-06	0.00485211	8.69622e-07	-2.81669	-2.21701e-06	0.155822	1.56208e-06	-1.41927	0.155822
YER153C	PET122	PETite colonies	-1.12208e-06	0.0863125	6.54206e-07	-1.71518	-1.5915e-06	0.155936	1.12167e-06	-1.41887	0.155936
YHL039W	EFM1	Elongation Factor Methyltransferase	-6.72247e-07	0.156014	4.73879e-07	-1.4186	-1.5867e-06	0.0254579	7.1013e-07	-2.23438	0.156014
YNL170W			-1.26811e-06	0.156054	8.94e-07	-1.41847	4.70137e-06	0.0109654	1.84817e-06	2.5438	0.156054
YML030W	RCF1	Respiratory superComplex Factor	-7.43444e-07	0.156364	5.2451e-07	-1.41741	-2.89466e-06	0.00788647	1.08949e-06	-2.65689	0.156364
YGR090W	UTP22	U Three Protein	5.82996e-07	0.156447	4.11395e-07	1.41712	-1.01133e-05	1.57858e-06	2.1065e-06	-4.80102	0.156447
YPL168W	MRX4	Mitochondrial oRganization of gene eXpression (MIOREX)	4.98382e-07	0.156645	3.51854e-07	1.41645	1.54471e-06	0.0931016	9.19874e-07	1.67926	0.156645
YDR381W	YRA1	Yeast RNA Annealing protein	1.54095e-06	0.0141985	6.28396e-07	2.4522	-1.03522e-06	0.156816	7.3116e-07	-1.41586	0.156816
YOR294W	RRS1	Regulator of Ribosome Synthesis	-1.00547e-06	0.0752814	5.65267e-07	-1.77875	-2.37476e-06	0.157079	1.67832e-06	-1.41496	0.157079
YPR133W-A	TOM5	Translocase of the Outer Mitochondrial membrane	-1.4166e-06	0.157207	1.00147e-06	-1.41453	-3.91746e-06	0.0410889	1.91785e-06	-2.04263	0.157207
YGL206C	CHC1	Clathrin Heavy Chain	4.64668e-07	0.15736	3.28618e-07	1.41401	-9.72221e-07	0.0580127	5.12883e-07	-1.8956	0.15736
YNL011C			5.0844e-07	0.158566	3.60619e-07	1.40991	1.21144e-06	0.0776275	6.86514e-07	1.76462	0.158566
YOL144W	NOP8	NucleOlar Protein	6.81795e-07	0.110949	4.27742e-07	1.59394	-1.96371e-06	0.158648	1.39306e-06	-1.40963	0.158648
YGL171W	ROK1	Rescuer Of Kem1	-8.13155e-07	0.158923	5.77236e-07	-1.4087	-2.14076e-06	0.0807668	1.22591e-06	-1.74625	0.158923
YMR255W	GFD1	Good For Dbp5p	-6.0243e-07	0.159122	4.27853e-07	-1.40803	-2.21748e-06	0.0316331	1.03186e-06	-2.14902	0.159122
YGR192C	TDH3	Triose-phosphate DeHydrogenase	-5.55253e-07	0.159331	3.94545e-07	-1.40732	-2.79916e-06	0.0946992	1.67503e-06	-1.67111	0.159331
YNL129W	NRK1	Nicotinamide Riboside Kinase	-8.74547e-07	0.159459	6.21615e-07	-1.40689	5.28282e-06	1.00909e-05	1.1965e-06	4.41522	0.159459
YJR142W			5.27214e-07	0.159642	3.749e-07	1.40628	-1.36959e-06	0.0414752	6.71782e-07	-2.03875	0.159642
YNL016W	PUB1	PolyUridylate Binding	-7.62957e-07	0.15969	5.42599e-07	-1.40612	-2.08484e-06	0.0079773	7.85835e-07	-2.65303	0.15969
YGL194C-A			1.28023e-06	0.15982	9.10759e-07	1.40568	3.06447e-06	0.0514157	1.57314e-06	1.94799	0.15982
YLR356W	ATG33	AuTophaGy related	-2.71946e-06	0.00899054	1.04098e-06	-2.61241	1.64447e-06	0.160144	1.17078e-06	1.40459	0.160144
YGL257C	MNT2	MaNnosylTransferase	-6.07101e-07	0.160323	4.32412e-07	-1.40399	-4.39844e-06	4.89558e-07	8.74378e-07	-5.03036	0.160323
YNR040W	MRX15	Mitochondrial oRganization of gene eXpression (MIOREX)	-1.05751e-06	0.160584	7.53688e-07	-1.40311	1.83075e-06	0.0272572	8.29215e-07	2.20781	0.160584
YPL041C	MRX11	Mitochondrial oRganization of gene eXpression (MIOREX)	7.12718e-07	0.0790914	4.0588e-07	1.75598	1.05051e-06	0.160615	7.48758e-07	1.403	0.160615
YJL105W	SET4	SET domain-containing	-2.13004e-06	0.160805	1.51889e-06	-1.40237	7.36271e-06	0.000264752	2.01853e-06	3.64755	0.160805
YMR160W	CVM1	Contact of the Vacuole Membrane	-7.91748e-07	0.0433313	3.91857e-07	-2.0205	1.11691e-06	0.161024	7.9686e-07	1.40164	0.161024
YNR058W	BIO3	BIOtin	1.60679e-06	0.161076	1.14651e-06	1.40146	8.46346e-06	5.82549e-10	1.36616e-06	6.19508	0.161076
YOR141C	ARP8	Actin-Related Protein	-1.20066e-06	0.00324807	4.07939e-07	-2.94323	-6.50206e-07	0.161195	4.6408e-07	-1.40106	0.161195
YBR283C	SSH1	Sec Sixty-one Homolog	-9.32571e-07	0.161265	6.65727e-07	-1.40083	-3.14868e-06	0.0398168	1.53173e-06	-2.05564	0.161265
YOR380W	RDR1	Repressor of Drug Resistance	9.13148e-07	0.161437	6.5213e-07	1.40025	2.91304e-06	0.000215796	7.87358e-07	3.69977	0.161437
YCL057W	PRD1	PRoteinase yscD	-9.12745e-07	0.0422957	4.49495e-07	-2.0306	-9.50868e-07	0.161501	6.79172e-07	-1.40004	0.161501
YHL047C	ARN2	AFT1 ReguloN	-1.06059e-06	0.161594	7.57707e-07	-1.39973	1.86395e-06	0.0288592	8.52907e-07	2.1854	0.161594
YHR182C-A			-8.58168e-06	0.000646494	2.51565e-06	-3.41132	-5.31952e-06	0.161645	3.80085e-06	-1.39956	0.161645
YGL237C	HAP2	Heme Activator Protein	-5.28127e-07	0.161667	3.77372e-07	-1.39949	-1.04174e-06	0.100505	6.34277e-07	-1.64241	0.161667
YML067C	ERV41	ER Vesicle	-7.87377e-07	0.0820692	4.52827e-07	-1.7388	-1.1542e-06	0.161671	8.24741e-07	-1.39947	0.161671
YAR023C	DFP1	DUP240 Family Protein	9.11913e-07	0.161768	6.51762e-07	1.39915	2.50378e-06	0.013704	1.01576e-06	2.46493	0.161768
YDR227W	SIR4	Silent Information Regulator	-4.39567e-07	0.161829	3.14213e-07	-1.39895	1.60599e-06	0.0206805	6.94101e-07	2.31377	0.161829
YLR350W	ORM2		-5.80227e-07	0.161897	4.14827e-07	-1.39872	-3.5016e-06	0.0152421	1.44302e-06	-2.42658	0.161897
YLR127C	APC2	Anaphase Promoting Complex	-6.83586e-07	0.162057	4.88909e-07	-1.39819	9.29397e-07	0.1363	6.23877e-07	1.48971	0.162057
YLR215C	CDC123	Cell Division Cycle	6.67068e-07	0.162114	4.7716e-07	1.398	-1.4002e-06	0.136957	9.4149e-07	-1.48722	0.162114
YDR131C			8.84603e-07	0.00581908	3.20763e-07	2.75781	1.17953e-06	0.162173	8.43847e-07	1.3978	0.162173
YLR229C	CDC42	Cell Division Cycle	-6.71976e-07	0.16274	4.81388e-07	-1.39591	-1.40108e-06	0.0321733	6.54024e-07	-2.14225	0.16274
YMR092C	AIP1	Actin Interacting Protein	-1.05111e-06	0.00313536	3.55809e-07	-2.95415	-8.39874e-07	0.162829	6.01792e-07	-1.39562	0.162829
YAR009C			-1.588e-06	0.142354	1.08242e-06	-1.46708	-2.1742e-06	0.163487	1.56031e-06	-1.39344	0.163487
YJL056C	ZAP1	Zinc-responsive Activator Protein	-6.73202e-07	0.163548	4.83193e-07	-1.39324	3.88719e-06	3.9035e-08	7.07385e-07	5.49516	0.163548
YOR247W	SRL1	Suppressor of Rad53 null Lethality	8.73596e-07	0.163578	6.27071e-07	1.39314	-5.15108e-06	0.0130716	2.07553e-06	-2.48181	0.163578
YML039W			-3.57271e-06	0.163728	2.56542e-06	-1.39264	-1.02452e-05	0.0672201	5.59785e-06	-1.8302	0.163728
YMR016C	SOK2	Suppressor Of Kinase	1.41042e-06	0.0145481	5.77229e-07	2.44344	-1.489e-06	0.16373	1.0692e-06	-1.39264	0.16373
YDR261W-B			-1.23313e-06	0.163928	8.8588e-07	-1.39198	3.02256e-06	0.00413824	1.0541e-06	2.86743	0.163928
YDR257C	RKM4	Ribosomal lysine (K) Methyltransferase	9.06636e-07	0.0370263	4.34739e-07	2.08547	-7.71586e-07	0.163963	5.54353e-07	-1.39187	0.163963
YJL127C-B	MCO6	Mitochondrial Class One protein of 6 kDa	1.84269e-06	0.128262	1.21151e-06	1.52099	2.40292e-06	0.164118	1.72703e-06	1.39136	0.164118
YAL042C-A			-2.69362e-06	0.164359	1.93707e-06	-1.39056	-4.05562e-06	0.135774	2.71877e-06	-1.49171	0.164359
YDL147W	RPN5	Regulatory Particle Non-ATPase	-4.14232e-07	0.164586	2.98049e-07	-1.38981	-2.35801e-06	5.11396e-07	4.69537e-07	-5.02199	0.164586
YDR120C	TRM1	tRNA Methyltransferase	-9.21552e-07	0.164968	6.63677e-07	-1.38856	-2.87203e-06	0.00588334	1.04278e-06	-2.75421	0.164968
YJR059W	PTK2	Putative serine/Threonine protein Kinase	8.03632e-07	0.163988	5.77412e-07	1.39178	1.85562e-06	0.165054	1.33664e-06	1.38827	0.165054
YCR077C	PAT1	Protein Associated with Topoisomerase II	5.58347e-07	0.165136	4.02266e-07	1.388	-1.92454e-06	0.000452521	5.4871e-07	-3.50739	0.165136
YBR073W	RDH54	RaD54 Homolog	5.71645e-07	0.16519	4.11899e-07	1.38783	2.69342e-06	0.00027897	7.41156e-07	3.63408	0.16519
YBL080C	PET112	PETite colonies	-2.42204e-06	6.65586e-05	6.07291e-07	-3.98826	-1.04245e-06	0.16538	7.51473e-07	-1.3872	0.16538
YGR153W			1.17626e-06	0.165386	8.47953e-07	1.38718	4.23544e-06	0.00916121	1.62528e-06	2.60598	0.165386
YGR056W	RSC1	Remodel the Structure of Chromatin	5.03493e-07	0.165465	3.63029e-07	1.38692	-7.89882e-06	2.61248e-06	1.6809e-06	-4.69915	0.165465
YIL046W	MET30	METhionine requiring	8.06067e-07	0.165721	5.81543e-07	1.38608	1.54252e-06	0.0660027	8.39052e-07	1.83841	0.165721
YOR242C	SSP2	Sporulation SPecific	2.01062e-06	0.166174	1.45213e-06	1.3846	6.86444e-06	0.00052059	1.97826e-06	3.46993	0.166174
YNL257C	SIP3	SNF1-Interacting Protein	-4.25356e-07	0.129808	2.80789e-07	-1.51486	1.31249e-06	0.166525	9.48701e-07	1.38346	0.166525
YDR234W	LYS4	LYSine requiring	-6.29686e-07	0.120424	4.05465e-07	-1.553	1.61584e-06	0.167043	1.1694e-06	1.38177	0.167043
YOL056W	GPM3	Glycerate PhosphoMutase	-9.41855e-07	0.157366	6.66099e-07	-1.41399	-1.39533e-06	0.167052	1.00984e-06	-1.38174	0.167052
YJL039C	NUP192	NUclear Pore	5.0584e-07	0.0394053	2.45562e-07	2.05993	-8.97948e-07	0.167369	6.50353e-07	-1.38071	0.167369
YDR378C	LSM6	Like SM	-1.2361e-06	0.0825106	7.11914e-07	-1.7363	1.4483e-06	0.167407	1.04905e-06	1.38059	0.167407
YBR072W	HSP26	Heat Shock Protein	-4.42865e-06	0.0675326	2.42253e-06	-1.82811	-3.26937e-06	0.167448	2.36834e-06	-1.38045	0.167448
YLL012W	YEH1	Yeast steryl Ester Hydrolase	3.3352e-06	0.00142385	1.04559e-06	3.18977	2.0773e-06	0.16816	1.50732e-06	1.37814	0.16816
YML042W	CAT2	Carnitine AcetylTransferase	-1.87388e-06	0.168369	1.36039e-06	-1.37746	2.31014e-06	0.091044	1.36702e-06	1.68992	0.168369
YOR275C	RIM20	Regulator of IME2	-5.62817e-07	0.168715	4.08922e-07	-1.37634	-2.33394e-06	0.000445433	6.64639e-07	-3.51159	0.168715
YER067W	RGI1	Respiratory Growth Induced	1.5988e-06	0.141043	1.0862e-06	1.47192	-3.06078e-06	0.169106	2.22589e-06	-1.37508	0.169106
YLR065C	SND2	SRP-iNDependent targeting	-5.50245e-07	0.169616	4.00633e-07	-1.37344	-2.16797e-06	0.000308184	6.00824e-07	-3.60832	0.169616
YJR008W	MHO1	Memo HOmolog	1.31076e-06	0.102673	8.03145e-07	1.63203	1.5309e-06	0.169648	1.11473e-06	1.37334	0.169648
YOL061W	PRS5	PhosphoRibosylpyrophosphate Synthetase	-5.38776e-07	0.169788	3.92441e-07	-1.37288	-1.81257e-06	0.00951527	6.99034e-07	-2.59296	0.169788
YHL012W			-2.3113e-06	0.170177	1.68507e-06	-1.37164	9.74525e-06	0.000691941	2.87237e-06	3.39275	0.170177
YPL130W	SPO19	SPOrulation	2.67856e-06	0.170443	1.95404e-06	1.37078	-5.67615e-06	0.140367	3.84974e-06	-1.47443	0.170443
YMR085W			-1.21342e-06	0.170443	8.85206e-07	-1.37078	-4.27934e-06	0.0102906	1.66777e-06	-2.56591	0.170443
YJR155W	AAD10	Aryl-Alcohol Dehydrogenase	1.7038e-06	0.170518	1.24316e-06	1.37054	8.70888e-06	1.27797e-07	1.64879e-06	5.28198	0.170518
YKL188C	PXA2	PeroXisomal ABC-transporter	7.28922e-07	0.170612	5.31967e-07	1.37024	1.42456e-06	0.119627	9.15322e-07	1.55634	0.170612
YPL120W	VPS30	Vacuolar Protein Sorting	-8.97092e-07	0.00380389	3.09985e-07	-2.89398	1.02209e-06	0.17079	7.46232e-07	1.36967	0.17079
YJL119C			1.52081e-06	0.170873	1.11057e-06	1.3694	8.59041e-06	2.04459e-09	1.43311e-06	5.99422	0.170873
YLR150W	STM1	Suppressor of ToM1	-9.17759e-07	0.170916	6.70256e-07	-1.36927	-3.95703e-06	0.0114262	1.56442e-06	-2.52939	0.170916
YNL134C			-8.01566e-07	0.170955	5.85451e-07	-1.36914	-1.86367e-06	0.13869	1.25865e-06	-1.48069	0.170955
YPR146C			-9.45775e-07	0.170973	6.90808e-07	-1.36909	3.95598e-06	0.0188081	1.68389e-06	2.34931	0.170973
YGL011C	SCL1	Suppressor of Crl3 ts Lethality	-3.73933e-07	0.171451	2.73431e-07	-1.36756	-1.24135e-06	0.0452916	6.20075e-07	-2.00194	0.171451
YNL055C	POR1	PORin	-1.03565e-06	0.117247	6.61153e-07	-1.56643	1.59197e-06	0.171746	1.1649e-06	1.36662	0.171746
YGR002C	SWC4	SWr Complex	4.51985e-07	0.171806	3.3078e-07	1.36642	1.45408e-06	0.00593695	5.28517e-07	2.75124	0.171806
YBR112C	CYC8	CYtochrome C	1.07191e-06	0.0106045	4.19459e-07	2.55547	7.20908e-07	0.171918	5.27725e-07	1.36607	0.171918
YPR137C-B			-9.83961e-07	0.171927	7.20303e-07	-1.36604	-6.44766e-06	1.94707e-10	1.01291e-06	-6.36546	0.171927
YGL007W	BRP1		-3.13252e-06	0.172194	2.29457e-06	-1.36519	9.21587e-06	0.000630798	2.69626e-06	3.41801	0.172194
YML018C			-1.25109e-06	0.0366226	5.98622e-07	-2.08995	1.19237e-06	0.172248	8.73517e-07	1.36502	0.172248
YHR031C	RRM3	rDNA Recombination Mutation	5.90391e-07	0.0596703	3.13501e-07	1.88322	1.0447e-06	0.172528	7.65842e-07	1.36412	0.172528
YKR063C	LAS1	Lethal in the Absence of SSD1-v	-5.96464e-07	0.173037	4.37769e-07	-1.36251	2.03463e-06	0.0396213	9.88801e-07	2.05767	0.173037
YKL139W	CTK1	Carboxy-Terminal domain Kinase	7.53008e-07	0.0272223	3.40987e-07	2.20831	8.31386e-07	0.17308	6.10248e-07	1.36237	0.17308
YMR220W	ERG8	ERGosterol biosynthesis	-4.57305e-07	0.173101	3.35685e-07	-1.36231	-2.26512e-06	6.4687e-07	4.55148e-07	-4.97667	0.173101
YIR026C	YVH1	Yeast vaccinia virus VH1 Homolog	-9.38846e-07	0.173201	6.89319e-07	-1.36199	-2.13845e-06	0.0570447	1.12375e-06	-1.90297	0.173201
YDL059C	RAD59	RADiation sensitive	-9.68417e-07	0.173342	7.11265e-07	-1.36154	5.08216e-06	6.82822e-07	1.02335e-06	4.96619	0.173342
YJR070C	LIA1	Ligand of eIF5A	-1.08288e-06	0.173567	7.95751e-07	-1.36083	-2.29003e-06	0.0405598	1.11818e-06	-2.048	0.173567
YJR106W	ECM27	ExtraCellular Mutant	-7.50142e-07	0.173775	5.51504e-07	-1.36018	-1.49178e-06	0.0548123	7.76821e-07	-1.92036	0.173775
YLR011W	LOT6	LOw Temperature-responsive	6.59506e-07	0.174031	4.85158e-07	1.35936	3.7702e-06	4.95956e-06	8.25622e-07	4.56649	0.174031
YGR140W	CBF2	Centromere-Binding Factor	7.48248e-07	0.174528	5.51074e-07	1.3578	1.795e-06	0.139376	1.21438e-06	1.47812	0.174528
YJL074C	SMC3	Stability of MiniChromosomes	7.24184e-07	0.0795082	4.12983e-07	1.75355	1.04751e-06	0.174941	7.72215e-07	1.3565	0.174941
YNL196C	SLZ1		-7.52985e-06	0.000255813	2.05938e-06	-3.65637	-3.62098e-06	0.174942	2.66937e-06	-1.35649	0.174942
YDR189W	SLY1	Suppressor of Loss of Ypt1	-4.66243e-07	0.175405	3.44081e-07	-1.35504	-1.20112e-06	0.00731262	4.47801e-07	-2.68226	0.175405
YDR019C	GCV1	GlyCine cleaVage	-1.89165e-06	0.175407	1.39602e-06	-1.35503	8.16726e-06	4.85059e-06	1.7867e-06	4.57115	0.175407
YDR376W	ARH1	Adrenodoxin Reductase Homolog	-6.91572e-07	0.128813	4.55341e-07	-1.5188	8.27389e-07	0.175456	6.10673e-07	1.35488	0.175456
YOR287C	RRP36	Ribosomal RNA Processing	-1.00906e-06	0.175499	7.44834e-07	-1.35474	-2.91209e-06	0.119881	1.8724e-06	-1.55527	0.175499
YDR428C	BNA7	Biosynthesis of NAD	-8.46181e-07	0.17557	6.24709e-07	-1.35452	-1.7053e-06	0.0334539	8.01893e-07	-2.12659	0.17557
YBR256C	RIB5	RIBoflavin biosynthesis	-8.89026e-07	0.175654	6.56466e-07	-1.35426	5.63119e-06	0.000262043	1.54271e-06	3.65019	0.175654
YLR117C	CLF1	Crooked neck-Like Factor	1.31435e-06	1.41836e-05	3.02775e-07	4.341	6.93203e-07	0.175805	5.12047e-07	1.35379	0.175805
YDR077W	SED1	Suppression of Exponential Defect	3.51058e-06	0.000672487	1.03235e-06	3.40056	2.10189e-06	0.175813	1.55263e-06	1.35376	0.175813
YAL058W	CNE1	CalNExin and calreticulin homolog	-1.54308e-06	0.00224367	5.04948e-07	-3.05593	1.28977e-06	0.176504	9.54252e-07	1.3516	0.176504
YMR292W	GOT1	GOlgi Transport	-1.46232e-06	0.0430671	7.22829e-07	-2.02306	-1.53225e-06	0.176688	1.13414e-06	-1.35102	0.176688
YDR017C	KCS1	pKC1 Suppressor	3.93857e-07	0.17676	2.91573e-07	1.3508	6.892e-07	0.165653	4.97148e-07	1.38631	0.17676
YLR216C	CPR6	Cyclosporin-sensitive Proline Rotamase	-1.11286e-06	0.176831	8.2399e-07	-1.35058	-3.48888e-06	1.5718e-05	8.07914e-07	-4.31838	0.176831
YKL166C	TPK3	Takashi's Protein Kinase	-7.67281e-07	0.124349	4.99281e-07	-1.53677	-1.06015e-06	0.176966	7.85206e-07	-1.35016	0.176966
YMR152W	YIM1		-4.18482e-07	0.177297	3.10188e-07	-1.34913	-2.07012e-06	0.0108497	8.12607e-07	-2.5475	0.177297
YOR013W	IRC11	Increased Recombination Centers	-8.45901e-07	0.177516	6.27318e-07	-1.34844	4.85695e-06	9.67212e-05	1.2458e-06	3.89867	0.177516
YIL125W	KGD1	alpha-KetoGlutarate Dehydrogenase	-9.4375e-07	0.177607	7.00028e-07	-1.34816	-1.73015e-06	0.086762	1.01017e-06	-1.71273	0.177607
YPL006W	NCR1	Niemann-pick type C Related	5.39008e-07	0.177736	3.99929e-07	1.34776	5.03803e-06	6.98216e-07	1.01535e-06	4.96186	0.177736
YMR296C	LCB1	Long-Chain Base	-7.9534e-07	0.177973	5.90443e-07	-1.34702	-1.72997e-06	0.0832385	9.98713e-07	-1.7322	0.177973
YMR279C	ATR2	AminoTriazole Resistance	-1.95296e-06	0.178005	1.44995e-06	-1.34692	6.62083e-06	0.000157165	1.75179e-06	3.77947	0.178005
YDR194C	MSS116	Mitochondrial Splicing System	-6.66217e-07	0.178072	4.94697e-07	-1.34672	-3.68577e-06	5.86951e-07	7.37824e-07	-4.99546	0.178072
YNL251C	NRD1	Nuclear pre-mRNA Down-regulation	2.48575e-06	0.000859439	7.4582e-07	3.33291	-1.62645e-06	0.178274	1.20828e-06	-1.34609	0.178274
YGL130W	CEG1	Capping Enzyme Guanylyltransferase	9.5574e-07	0.00793654	3.6001e-07	2.65476	7.09322e-07	0.178375	5.27073e-07	1.34578	0.178375
YBR237W	PRP5	Pre-mRNA Processing	1.19032e-06	0.000196424	3.19673e-07	3.72357	8.34231e-07	0.17843	6.19967e-07	1.34561	0.17843
YNL067W	RPL9B	Ribosomal Protein of the Large subunit	-1.51045e-06	0.126963	9.89689e-07	-1.52619	-1.45846e-06	0.178599	1.08429e-06	-1.34508	0.178599
YDL183C	MRX19	Mitochondrial oRganization of gene eXpression (MIOREX)	-1.35796e-06	0.0713558	7.53079e-07	-1.80321	1.33067e-06	0.178654	9.89408e-07	1.34491	0.178654
YDR334W	SWR1	SWi2/snf2-Related	4.46196e-07	0.178656	3.31767e-07	1.34491	1.52254e-06	0.0673791	8.3238e-07	1.82914	0.178656
YPL059W	GRX5	GlutaRedoXin	-1.28139e-06	0.0390279	6.20862e-07	-2.06389	9.36115e-07	0.178676	6.96078e-07	1.34484	0.178676
YDR190C	RVB1	RuVB-like	-6.65917e-07	0.178769	4.95269e-07	-1.34456	-2.48096e-06	0.000332672	6.91378e-07	-3.58843	0.178769
YPL097W	MSY1	Mitochondrial aminoacyl-tRNA Synthetase, tyrosine (Y)	-9.24749e-07	0.178991	6.88125e-07	-1.34387	1.50761e-06	0.112688	9.50436e-07	1.58622	0.178991
YLR362W	STE11	STErile	1.57219e-06	0.0197238	6.74308e-07	2.33156	5.93657e-07	0.179068	4.41831e-07	1.34363	0.179068
YLR154W-A			3.05312e-06	0.0548869	1.59036e-06	1.91977	3.37887e-06	0.179424	2.51679e-06	1.34253	0.179424
YOL019W	TOS7	Target Of Sbf	-8.1177e-07	0.17954	6.04818e-07	-1.34217	-1.57213e-06	0.122305	1.01745e-06	-1.54517	0.17954
YBL081W			7.78765e-07	0.0874727	4.55716e-07	1.70888	1.72662e-06	0.179569	1.28652e-06	1.34208	0.179569
YKL159C	RCN1	Regulator of CalciNeurin	-7.64841e-07	0.179961	5.70405e-07	-1.34087	-3.45673e-06	0.00323275	1.17388e-06	-2.94469	0.179961
YLR404W	SEI1	SEIpin	-5.57328e-07	0.101399	3.40227e-07	-1.63811	1.10506e-06	0.180119	8.24433e-07	1.34039	0.180119
YDR503C	LPP1	Lipid Phosphate Phosphatase	-2.46753e-06	4.0363e-06	5.35313e-07	-4.6095	-1.40442e-06	0.180484	1.04865e-06	-1.33927	0.180484
YKR084C	HBS1	Hsp70 subfamily B Suppressor	-7.55199e-07	0.180568	5.63999e-07	-1.33901	-1.27908e-06	0.150815	8.90312e-07	-1.43666	0.180568
YGR064W			-1.75573e-06	0.180937	1.31233e-06	-1.33787	-9.16001e-06	0.000593286	2.66693e-06	-3.43467	0.180937
YJR030C	RBH2	Ran Binding domain Homolog	-9.52978e-07	0.0130769	3.84007e-07	-2.48167	1.0754e-06	0.181594	8.05022e-07	1.33586	0.181594
YJL208C	NUC1	NUClease	-6.21115e-07	0.181672	4.65037e-07	-1.33562	-2.53689e-06	0.0166072	1.05912e-06	-2.39529	0.181672
YGL112C	TAF6	TATA binding protein-Associated Factor	-3.96223e-07	0.182071	2.96928e-07	-1.33441	-2.00606e-06	5.94325e-06	4.42994e-07	-4.5284	0.182071
YER044C-A	MEI4	MEIosis-specific	2.15799e-06	0.0142173	8.8019e-07	2.45173	2.72257e-06	0.182156	2.04069e-06	1.33414	0.182156
YMR252C	MLO1	Mitochondrially LOcalized protein	7.36368e-07	0.182165	5.51951e-07	1.33412	2.43233e-06	0.00244136	8.02614e-07	3.03052	0.182165
YHR218W			1.87843e-06	0.0710137	1.04046e-06	1.80539	-4.56167e-06	0.182208	3.41957e-06	-1.33399	0.182208
YML051W	GAL80	GALactose metabolism	-1.44411e-06	0.0271634	6.53691e-07	-2.20916	-1.35325e-06	0.18232	1.0147e-06	-1.33365	0.18232
YMR202W	ERG2	ERGosterol biosynthesis	-7.50663e-07	0.182445	5.63026e-07	-1.33327	-3.51797e-06	0.00707006	1.30608e-06	-2.69353	0.182445
YOL086C	ADH1	Alcohol DeHydrogenase	-2.15755e-06	0.00519671	7.7205e-07	-2.79458	-2.07497e-06	0.182459	1.55635e-06	-1.33322	0.182459
YNL215W	IES2	Ino Eighty Subunit	1.28836e-06	2.80228e-05	3.0756e-07	4.18897	5.91431e-07	0.18261	4.43763e-07	1.33276	0.18261
YER078C	ICP55	Intermediate Cleaving Peptidase	-9.27145e-07	0.0127531	3.72259e-07	-2.49059	-1.83944e-06	0.182894	1.38107e-06	-1.3319	0.182894
YGL177W			-1.94234e-06	0.183398	1.46e-06	-1.33036	4.46952e-06	0.0339731	2.10788e-06	2.12039	0.183398
YIL040W	APQ12	APical growth revealed by Quantitative morphological analysis	-1.947e-06	0.000848024	5.83524e-07	-3.33662	-1.44149e-06	0.183466	1.0837e-06	-1.33016	0.183466
YFR057W			-5.13292e-06	0.0599273	2.72835e-06	-1.88133	-5.95874e-06	0.183727	4.48239e-06	-1.32937	0.183727
YLR022C	SDO1		9.22594e-07	0.183758	6.94059e-07	1.32927	-1.88081e-06	0.0293126	8.63052e-07	-2.17926	0.183758
YLR332W	MID2	Mating pheromone-Induced Death	-4.99357e-07	0.18383	3.75724e-07	-1.32905	1.40916e-06	0.131786	9.35018e-07	1.5071	0.18383
YJR095W	SFC1	Succinate-Fumarate Carrier	-5.40553e-06	0.0940503	3.22832e-06	-1.67441	-5.02801e-06	0.184192	3.78627e-06	-1.32796	0.184192
YCR089W	FIG2	Factor-Induced Gene	-1.47856e-06	0.141494	1.00565e-06	-1.47025	1.20508e-06	0.184275	9.07642e-07	1.32771	0.184275
YJL212C	OPT1	OligoPeptide Transporter	-3.03967e-06	7.38485e-06	6.78152e-07	-4.48228	2.16722e-06	0.184885	1.63457e-06	1.32586	0.184885
YOR363C	PIP2	Peroxisome Induction Pathway	9.77426e-07	0.151913	6.82176e-07	1.43281	1.05225e-06	0.184937	7.93728e-07	1.32571	0.184937
YKR092C	SRP40	Serine Rich Protein	-9.1954e-07	0.185143	6.93948e-07	-1.32508	-3.41755e-06	0.00715017	1.27057e-06	-2.68977	0.185143
YOR384W	FRE5	Ferric REductase	-1.95812e-06	0.185254	1.47811e-06	-1.32475	3.79265e-06	0.153642	2.65818e-06	1.42678	0.185254
YFL010C	WWM1	WW domain containing protein interacting with Metacaspase	-3.85775e-07	0.18531	2.91243e-07	-1.32458	3.62779e-06	0.000620162	1.05994e-06	3.42264	0.18531
YMR313C	TGL3	TriacylGlycerol Lipase	-6.89398e-07	0.185321	5.20478e-07	-1.32455	-2.51036e-06	0.000133613	6.57213e-07	-3.8197	0.185321
YJR117W	STE24	STErile	-6.60698e-07	0.185412	4.98913e-07	-1.32427	-4.02411e-06	0.000256396	1.10075e-06	-3.65579	0.185412
YER112W	LSM4	Like SM	-7.08097e-07	0.185533	5.34853e-07	-1.32391	-3.23663e-06	3.14876e-07	6.32856e-07	-5.11432	0.185533
YKL217W	JEN1		-2.36772e-06	0.185681	1.78903e-06	-1.32346	-8.43432e-06	0.000231475	2.29073e-06	-3.68193	0.185681
YBR019C	GAL10	GALactose metabolism	2.19443e-06	0.0923636	1.30384e-06	1.68306	2.76092e-06	0.185747	2.08645e-06	1.32327	0.185747
YDR080W	VPS41	Vacuolar Protein Sorting	-3.77268e-07	0.186218	2.85409e-07	-1.32185	1.45682e-06	0.0291187	6.67692e-07	2.18188	0.186218
YLR399C	BDF1	BromoDomain Factor	1.10074e-06	0.00572845	3.98397e-07	2.76293	1.21837e-06	0.186887	9.23114e-07	1.31984	0.186887
YGR259C			1.72602e-06	0.187022	1.30814e-06	1.31944	6.39364e-06	0.000630321	1.87046e-06	3.41822	0.187022
YPL091W	GLR1	GLutathione Reductase	-4.03616e-07	0.187107	3.05959e-07	-1.31918	-9.34849e-07	0.120482	6.02059e-07	-1.55275	0.187107
YHR049W	FSH1	Family of Serine Hydrolases	1.01032e-06	0.0638572	5.45182e-07	1.85318	-9.89696e-07	0.187529	7.50951e-07	-1.31792	0.187529
YDR391C			-5.99531e-07	0.18809	4.55484e-07	-1.31625	-1.97398e-06	0.0247783	8.79342e-07	-2.24484	0.18809
YGL037C	PNC1	Pyrazinamidase and NiCotinamidase	-9.3116e-07	0.188135	7.07506e-07	-1.31612	-2.04335e-06	0.0836266	1.18111e-06	-1.73002	0.188135
YMR154C	RIM13	Regulator of IME2	1.21888e-06	0.00351265	4.17582e-07	2.9189	8.77143e-07	0.188447	6.66934e-07	1.31519	0.188447
YMR032W	HOF1	Homolog Of cdc Fifteen	-4.9839e-06	6.67355e-14	6.6504e-07	-7.49414	-9.01033e-07	0.188469	6.85133e-07	-1.31512	0.188469
YBR063C	CNM1	Contact Nucleus Mitochondria 1	1.26141e-06	0.0152358	5.198e-07	2.42673	1.60164e-06	0.188646	1.21836e-06	1.31459	0.188646
YNL183C	NPR1	Nitrogen Permease Reactivator	-6.34242e-07	0.188739	4.82564e-07	-1.31432	1.68121e-06	0.012765	6.75116e-07	2.49026	0.188739
YMR135C	GID8	Glucose Induced Degradation deficient	1.96508e-06	9.5726e-06	4.43925e-07	4.42661	8.7979e-07	0.188952	6.69711e-07	1.31369	0.188952
YDR459C	PFA5	Protein Fatty Acyltransferase	4.00111e-07	0.170009	2.91589e-07	1.37217	6.66114e-07	0.18909	5.07216e-07	1.31328	0.18909
YLR018C	POM34	POre Membrane	-1.50042e-06	0.0036185	5.15671e-07	-2.90964	-9.68992e-07	0.189469	7.38476e-07	-1.31215	0.189469
YPL051W	ARL3	ADP-Ribosylation factor-Like	-5.20812e-07	0.18949	3.96934e-07	-1.31209	-1.66529e-06	0.0124309	6.66204e-07	-2.49967	0.18949
YOL034W	SMC5	Structural Maintenance of Chromosomes	-1.07935e-06	0.0475266	5.44693e-07	-1.98158	9.20132e-07	0.18954	7.01352e-07	1.31194	0.18954
YAL032C	PRP45	Pre-mRNA Processing	7.62749e-07	0.0186376	3.24202e-07	2.3527	-8.80693e-07	0.189644	6.71448e-07	-1.31163	0.189644
YAL065C			-4.91876e-06	0.190002	3.75313e-06	-1.31057	6.93074e-06	0.0837839	4.0082e-06	1.72914	0.190002
YKL216W	URA1	URAcil requiring	-6.43211e-07	0.190337	4.91158e-07	-1.30958	9.83363e-06	2.69158e-15	1.24407e-06	7.90443	0.190337
YGR250C	RIE1	Restoration of Impaired growths of ERMES-lacking cells	7.4008e-07	0.190424	5.65237e-07	1.30933	-1.16216e-06	0.119445	7.46361e-07	-1.55711	0.190424
YIL147C	SLN1	Synthetic Lethal of N-end rule	-8.31486e-07	0.0462369	4.17156e-07	-1.99322	-8.09786e-07	0.190498	6.18578e-07	-1.30911	0.190498
YOR272W	YTM1		-7.39181e-07	0.190625	5.64807e-07	-1.30873	-3.38979e-06	0.0212617	1.47171e-06	-2.3033	0.190625
YBR215W	HPC2	Histone Periodic Control	-3.66601e-07	0.190642	2.8013e-07	-1.30868	8.80246e-07	0.184923	6.63962e-07	1.32575	0.190642
YER066C-A			-2.64964e-06	0.190934	2.02599e-06	-1.30782	-9.82536e-06	0.00304705	3.31607e-06	-2.96295	0.190934
YER132C	PMD1	Paralog of MDS3	1.38787e-06	0.0126188	5.56404e-07	2.49435	1.66265e-06	0.190983	1.27145e-06	1.30768	0.190983
YOL069W	NUF2	NUclear Filament-containing protein	-2.41315e-06	2.05268e-08	4.30344e-07	-5.6075	9.46758e-07	0.191161	7.2429e-07	1.30715	0.191161
YJL113W			-8.37058e-07	0.191376	6.40677e-07	-1.30652	1.38372e-06	0.175206	1.02069e-06	1.35566	0.191376
YHL013C	OTU2	member of the Ovarian TUmor family	-9.01303e-07	0.191437	6.89945e-07	-1.30634	-2.59532e-06	0.0155436	1.07268e-06	-2.41946	0.191437
YHR133C	NSG1		-7.73116e-07	0.19188	5.92409e-07	-1.30504	-2.53555e-06	0.010944	9.9649e-07	-2.54448	0.19188
YAR003W	SWD1	Set1c, WD40 repeat protein	8.35376e-07	0.0621767	4.47915e-07	1.86503	1.32502e-06	0.19192	1.0154e-06	1.30492	0.19192
YAL047C	SPC72	Spindle Pole Component	4.55519e-07	0.192011	3.49149e-07	1.30465	1.51164e-06	0.000799169	4.50821e-07	3.35308	0.192011
YLR381W	CTF3	Chromosome Transmission Fidelity	2.05084e-06	0.0209979	8.88569e-07	2.30802	-1.72129e-06	0.192067	1.31951e-06	-1.30449	0.192067
YBR230W-A	COQ21	COQ interacting protein	1.46102e-06	0.192298	1.12058e-06	1.30381	1.02554e-05	7.99527e-12	1.49963e-06	6.83863	0.192298
YDR175C	RSM24	Ribosomal Small subunit of Mitochondria	-1.14184e-06	0.0274887	5.17958e-07	-2.20451	-6.46516e-07	0.192337	4.9591e-07	-1.3037	0.192337
YNL128W	TEP1	TEnsin-like Phosphatase	1.08674e-06	0.192348	8.33603e-07	1.30366	4.16591e-06	0.0117	1.65244e-06	2.52107	0.192348
YDR292C	SRP101	Signal Recognition Particle	-7.23618e-07	0.192444	5.55185e-07	-1.30338	-8.16912e-07	0.109683	5.10691e-07	-1.59962	0.192444
YJR105W	ADO1	ADenOsine kinase	-9.6429e-07	0.192787	7.40407e-07	-1.30238	-2.06774e-06	0.0295784	9.50384e-07	-2.17569	0.192787
YLR278C			7.26419e-07	0.192895	5.57898e-07	1.30206	9.88938e-07	0.0468819	4.97612e-07	1.98737	0.192895
YBR246W	RRT2	Regulator of rDNA Transcription	3.7146e-07	0.192951	2.85322e-07	1.3019	7.48365e-07	0.113508	4.72865e-07	1.58262	0.192951
YKL093W	MBR1	Mitochondrial Biogenesis Regulation	2.32785e-06	0.172093	1.70475e-06	1.36551	2.78894e-06	0.193152	2.14317e-06	1.30131	0.193152
YKL120W	OAC1	OxaloAcetate Carrier	-2.33134e-06	0.00108047	7.13233e-07	-3.26869	-1.48927e-06	0.193194	1.14455e-06	-1.30119	0.193194
YBR036C	CSG2	Calcium Sensitive Growth	-3.46499e-07	0.194261	2.66932e-07	-1.29808	-1.79266e-06	0.0150154	7.37113e-07	-2.43201	0.194261
YPL166W	ATG29	AuTophaGy related	2.09011e-06	0.00025831	5.72026e-07	3.65388	-1.25735e-06	0.194591	9.69341e-07	-1.29712	0.194591
YER143W	DDI1	DNA Damage Inducible	-5.74775e-07	0.195091	4.43614e-07	-1.29567	-2.14576e-06	0.000747417	6.36429e-07	-3.37157	0.195091
YBR253W	SRB6	Suppressor of RNA polymerase B	-7.16823e-07	0.195502	5.53756e-07	-1.29447	2.85523e-06	0.000781968	8.49998e-07	3.3591	0.195502
YDR396W			2.48691e-06	0.106082	1.53887e-06	1.61606	-4.51011e-06	0.195744	3.48601e-06	-1.29377	0.195744
YGL201C	MCM6	MiniChromosome Maintenance	-4.25831e-07	0.196217	3.29488e-07	-1.2924	-3.00516e-06	2.23092e-11	4.49198e-07	-6.69005	0.196217
YBR045C	GIP1	Glc7-Interacting Protein	6.68539e-07	0.196379	5.17471e-07	1.29194	3.18496e-06	0.0151058	1.31077e-06	2.42983	0.196379
YDR169C	STB3	Sin Three Binding protein	-5.30489e-07	0.196657	4.1087e-07	-1.29113	1.93104e-06	0.00879997	7.37116e-07	2.61973	0.196657
YNR062C	PUL3	PULcherrimin	-2.27096e-06	0.0636937	1.22469e-06	-1.85432	-2.78394e-06	0.196697	2.15639e-06	-1.29102	0.196697
YGR169C	PUS6	PseudoUridine Synthase	-1.45571e-06	0.00103908	4.43851e-07	-3.27973	7.26512e-07	0.197118	5.63271e-07	1.28981	0.197118
YPR001W	CIT3	CITrate synthase	-3.32479e-06	0.0213434	1.4444e-06	-2.30185	2.1509e-06	0.197208	1.66795e-06	1.28955	0.197208
YPR012W			-3.50543e-06	0.197467	2.71991e-06	-1.2888	-1.45676e-05	0.00492453	5.18063e-06	-2.81193	0.197467
YDL025C	RTK1	Ribosome biogenesis and TRNA synthetase-associated Kinase	-7.04245e-07	0.195245	5.43727e-07	-1.29522	1.40696e-06	0.197788	1.09246e-06	1.28788	0.197788
YLR100W	ERG27	ERGosterol biosynthesis	-5.11445e-07	0.197811	3.97142e-07	-1.28781	-2.30361e-06	0.0042032	8.04755e-07	-2.86249	0.197811
YBL019W	APN2	APurinic/apyrimidinic eNdonuclease	4.05348e-07	0.197856	3.14788e-07	1.28768	2.15557e-06	0.00358475	7.40095e-07	2.91256	0.197856
YPL246C	RBD2		6.67624e-07	0.198126	5.18781e-07	1.28691	-3.27113e-06	0.00296785	1.101e-06	-2.97105	0.198126
YJR067C	YAE1		9.16039e-07	0.198158	7.11864e-07	1.28682	3.52041e-06	3.18773e-05	8.46328e-07	4.15962	0.198158
YOL073C	DSC2	Defective for SREBP Cleavage	-1.08599e-06	0.0136887	4.40504e-07	-2.46533	-1.61595e-06	0.19819	1.25587e-06	-1.28672	0.19819
YJR047C	ANB1	ANaeroBically induced	-2.92631e-06	0.00518826	1.04694e-06	-2.79511	-2.39591e-06	0.198296	1.86246e-06	-1.28642	0.198296
YEL063C	CAN1	CANavanine resistance	6.80181e-07	0.198297	5.28739e-07	1.28642	4.75871e-06	3.43634e-07	9.33484e-07	5.09779	0.198297
YOR367W	SCP1	S. cerevisiae CalPonin	-8.77872e-07	0.0909531	5.19331e-07	-1.69039	1.07839e-06	0.198365	8.38412e-07	1.28622	0.198365
YCR061W	TVS1	Transmembrane protein Vital for Stress response	-1.93303e-06	0.02926	8.86727e-07	-2.17997	-2.5372e-06	0.198655	1.97388e-06	-1.28539	0.198655
YLR342W	FKS1	FK506 Sensitivity	1.0724e-06	0.0031571	3.63278e-07	2.95201	9.683e-07	0.198928	7.53769e-07	1.28461	0.198928
YLR125W			2.4975e-06	0.00168993	7.95402e-07	3.13992	1.73914e-06	0.199015	1.35409e-06	1.28436	0.199015
YNL084C	END3	ENDocytosis defective	-5.8328e-07	0.19915	4.54276e-07	-1.28398	-2.69609e-06	0.000331306	7.51104e-07	-3.58951	0.19915
YPL173W	MRPL40	Mitochondrial Ribosomal Protein, Large subunit	-6.13669e-07	0.199175	4.7797e-07	-1.28391	-1.40008e-06	0.010055	5.43947e-07	-2.57393	0.199175
YPR058W	YMC1	Yeast Mitochondrial Carrier	-5.53382e-07	0.199202	4.31041e-07	-1.28383	2.56943e-06	0.0729298	1.43282e-06	1.79327	0.199202
YGL163C	RAD54	RADiation sensitive	8.80265e-07	0.184779	6.63758e-07	1.32618	1.18822e-06	0.199225	9.25578e-07	1.28376	0.199225
YKL184W	SPE1	SPErmidine auxotroph	5.24778e-07	0.199251	4.08805e-07	1.28369	-9.17495e-07	0.108624	5.71859e-07	-1.60441	0.199251
YAL046C	BOL3	BolA-like protein	5.40271e-07	0.199262	4.20884e-07	1.28366	2.83561e-06	0.00186131	9.1133e-07	3.11151	0.199262
YDR446W	ECM11	ExtraCellular Mutant	-3.2503e-06	0.19929	2.53222e-06	-1.28358	4.90642e-06	0.103697	3.01527e-06	1.62719	0.19929
YDL010W	GRX6	GlutaRedoXin	-5.25827e-07	0.199911	4.10223e-07	-1.28181	-4.04495e-06	1.76735e-07	7.74557e-07	-5.22228	0.199911
YIR014W	VLD1	Vacuole Localized Dsc protein	-1.10164e-06	0.200144	8.59891e-07	-1.28114	-2.36813e-06	0.0356135	1.12698e-06	-2.10131	0.200144
YIL082W-A			-1.15439e-06	0.200395	9.01565e-07	-1.28043	-2.24291e-06	0.0160155	9.31226e-07	-2.40856	0.200395
YGR174C	CBP4	Cytochrome B mRNA Processing	-8.68872e-07	0.200523	6.78773e-07	-1.28006	-2.5612e-06	0.00655101	9.42018e-07	-2.71885	0.200523
YPL208W	RKM1	Ribosomal lysine (K) Methyltransferase	-1.08319e-06	0.00622079	3.95916e-07	-2.73591	9.11501e-07	0.200528	7.12083e-07	1.28005	0.200528
YIL065C	FIS1	mitochondrial FISsion	-1.55411e-06	0.0153314	6.41015e-07	-2.42445	1.22666e-06	0.200652	9.58552e-07	1.2797	0.200652
YAR050W	FLO1	FLOcculation	-2.13606e-06	0.124455	1.39035e-06	-1.53634	-1.73421e-06	0.200658	1.35519e-06	-1.27968	0.200658
YHR005C-A	TIM10	Translocase of the Inner Membrane	1.28918e-06	0.162009	9.21931e-07	1.39835	-1.23655e-06	0.200901	9.66818e-07	-1.27899	0.200901
YDL231C	BRE4	BREfeldin A sensitivity	1.35742e-06	1.1501e-05	3.09431e-07	4.38684	6.83086e-07	0.201666	5.3499e-07	1.27682	0.201666
YPL146C	NOP53	NucleOlar Protein	6.31353e-07	0.145589	4.33833e-07	1.45529	-1.72754e-06	0.2022	1.3546e-06	-1.27531	0.2022
YCL034W	LSB5	Las Seventeen Binding protein	-9.36848e-07	0.00100546	2.84843e-07	-3.28899	1.26312e-06	0.202223	9.90493e-07	1.27524	0.202223
YGL161C	YIP5	Ypt-Interacting Protein	-5.86077e-07	0.202232	4.5959e-07	-1.27522	-2.76917e-06	0.00401372	9.62491e-07	-2.87708	0.202232
YNL026W	SAM50	Sorting and Assembly Machinery	-4.67082e-07	0.202343	3.66366e-07	-1.2749	1.248e-06	0.0643657	6.74724e-07	1.84964	0.202343
YNL225C	CNM67	Chaotic Nuclear Migration	-5.18083e-07	0.202372	4.06397e-07	-1.27482	-2.93087e-06	0.0112022	1.15556e-06	-2.53633	0.202372
YFL033C	RIM15	Regulator of IME2	1.16627e-06	0.202614	9.15338e-07	1.27414	2.30229e-06	0.0447861	1.14733e-06	2.00666	0.202614
YNL039W	BDP1	B Double Prime	3.65596e-07	0.202766	2.87032e-07	1.27371	1.51714e-06	0.00178169	4.8558e-07	3.1244	0.202766
YDL009C			-3.16833e-06	0.20297	2.4886e-06	-1.27314	-1.39441e-05	0.009998	5.41329e-06	-2.5759	0.20297
YGL080W	MPC1	Mitochondrial Pyruvate Carrier	-6.31983e-07	0.203078	4.96518e-07	-1.27283	-1.14865e-06	0.127664	7.54015e-07	-1.52338	0.203078
YKR025W	RPC37	RNA Polymerase C	-1.05658e-06	0.0103459	4.12075e-07	-2.56405	-1.52995e-06	0.203252	1.20247e-06	-1.27234	0.203252
YKL212W	SAC1	Suppressor of ACtin	4.95588e-07	0.203265	3.89519e-07	1.27231	-1.77917e-06	0.00295889	5.98649e-07	-2.97198	0.203265
YPR118W	MRI1	MethylthioRibose-1-phosphate Isomerase	-8.93866e-07	0.203553	7.03005e-07	-1.27149	-4.02844e-06	1.203e-05	9.20356e-07	-4.37704	0.203553
YDL227C	HO	HOmothallic switching endonuclease	-9.19097e-06	1.30378e-11	1.35796e-06	-6.76822	-2.9754e-06	0.203699	2.34084e-06	-1.27108	0.203699
YNL030W	HHF2	Histone H Four	1.30469e-06	0.203726	1.0265e-06	1.27101	2.88686e-06	0.0621447	1.5477e-06	1.86526	0.203726
YMR095C	SNO1	SNZ proximal Open reading frame	2.81654e-06	0.203773	2.21622e-06	1.27088	4.98456e-06	0.0924465	2.96236e-06	1.68263	0.203773
YHR170W	NMD3	Nonsense-Mediated mRNA Decay	-8.91488e-07	0.203782	7.0149e-07	-1.27085	-3.43845e-06	0.00539146	1.23567e-06	-2.78266	0.203782
YML011C	RAD33	RADiation sensitive	-1.27207e-06	0.00797375	4.79451e-07	-2.65318	1.09829e-06	0.203868	8.64382e-07	1.27061	0.203868
YCL005W	LDB16	Low Dye Binding	-3.87778e-07	0.204124	3.05364e-07	-1.26989	1.90728e-06	0.000391423	5.37898e-07	3.5458	0.204124
YIL009W	FAA3	Fatty Acid Activation	-1.14976e-06	0.0618783	6.15778e-07	-1.86717	1.08361e-06	0.20436	8.53753e-07	1.26923	0.20436
YOR393W	ERR1	Enolase-Related Repeat	-2.93603e-06	0.20462	2.31457e-06	-1.2685	3.0966e-06	0.129584	2.04296e-06	1.51574	0.20462
YKR019C	IRS4	Increased rDNA Silencing	-4.82448e-07	0.204661	3.80364e-07	-1.26838	-1.55302e-06	0.0237679	6.86915e-07	-2.26086	0.204661
YOL032W	OPI10	OverProducer of Inositol	-7.65849e-07	0.204784	6.03964e-07	-1.26804	-3.88011e-06	0.0074478	1.4499e-06	-2.67613	0.204784
YCR030C	SYP1	Suppressor of Yeast Profilin deletion	-6.32446e-07	0.204818	4.98796e-07	-1.26794	-2.34401e-06	0.00840135	8.894e-07	-2.6355	0.204818
YER065C	ICL1	IsoCitrate Lyase	-3.09506e-06	0.0569763	1.62599e-06	-1.90349	-1.74669e-06	0.204838	1.37764e-06	-1.26789	0.204838
YHL003C	LAG1	Longevity Assurance Gene	-1.07378e-06	0.205103	8.47397e-07	-1.26715	-5.70936e-06	0.000155935	1.50984e-06	-3.78142	0.205103
YNL175C	NOP13	NucleOlar Protein	-8.23846e-07	0.205165	6.50247e-07	-1.26697	-2.57034e-06	0.0119566	1.02265e-06	-2.51342	0.205165
YBL025W	RRN10	Regulation of RNA polymerase I	1.09506e-06	0.0280376	4.98489e-07	2.19676	-1.18179e-06	0.205286	9.33016e-07	-1.26663	0.205286
YLR360W	VPS38	Vacuolar Protein Sorting	-1.02453e-06	0.0792411	5.83741e-07	-1.75511	1.52735e-06	0.205413	1.20617e-06	1.26628	0.205413
YDR096W	GIS1	GIg1-2 Suppressor	1.40094e-06	0.0040775	4.87776e-07	2.8721	-1.19782e-06	0.205463	9.46044e-07	-1.26614	0.205463
YCR045W-A			1.32854e-06	0.0506722	6.79824e-07	1.95425	1.54305e-06	0.205681	1.21929e-06	1.26553	0.205681
YER081W	SER3	SERine requiring	-1.34097e-06	0.205759	1.0598e-06	-1.26531	5.24051e-06	0.000360367	1.46895e-06	3.56753	0.205759
YNL119W	NCS2	Needs Cla4 to Survive	7.08586e-07	0.205836	5.60104e-07	1.2651	-2.28549e-06	0.0959451	1.3728e-06	-1.66484	0.205836
YNR030W	ALG12	Asparagine-Linked Glycosylation	-2.21707e-06	2.65807e-06	4.72157e-07	-4.69561	-1.54649e-06	0.206103	1.22315e-06	-1.26435	0.206103
YKR085C	MRPL20	Mitochondrial Ribosomal Protein, Large subunit	-9.56016e-07	0.206291	7.56443e-07	-1.26383	-2.15673e-06	0.0332192	1.01282e-06	-2.12942	0.206291
YOR161C	PNS1	pH Nine Sensitive	3.28583e-06	0.000176306	8.76047e-07	3.75075	-2.26979e-06	0.206398	1.79639e-06	-1.26353	0.206398
YMR320W			2.30762e-06	0.163854	1.65751e-06	1.39223	2.91628e-06	0.206489	2.30849e-06	1.26328	0.206489
YMR193W	MRPL24	Mitochondrial Ribosomal Protein, Large subunit	-1.97634e-06	0.00275994	6.60257e-07	-2.99328	-8.21084e-07	0.206593	6.50112e-07	-1.26299	0.206593
YML049C	RSE1	RNA Splicing and ER-to-Golgi transport	5.09726e-07	0.206777	4.03751e-07	1.26248	1.63412e-06	0.0106006	6.39429e-07	2.5556	0.206777
YDL040C	NAT1	N-terminal AcetylTransferase	-6.27356e-07	0.207123	4.97303e-07	-1.26152	-2.99611e-06	2.29789e-07	5.7913e-07	-5.17347	0.207123
YDL112W	TRM3	Transfer RNA Methyltransferase	-5.38994e-07	0.207189	4.27321e-07	-1.26133	-2.25175e-06	0.00658686	8.28751e-07	-2.71704	0.207189
YFR040W	SAP155	Sit4 Associated Protein	4.728e-07	0.207206	3.74856e-07	1.26129	-1.57355e-06	0.000217709	4.25567e-07	-3.69753	0.207206
YJR063W	RPA12	RNA Polymerase A	-8.0702e-07	0.207227	6.39869e-07	-1.26123	-2.65258e-06	0.0463306	1.33137e-06	-1.99237	0.207227
YJL001W	PRE3	PRoteinase yscE	-1.19723e-06	0.0131832	4.82993e-07	-2.47878	-1.22663e-06	0.207401	9.72937e-07	-1.26075	0.207401
YPR190C	RPC82	RNA Polymerase C	4.62756e-07	0.207652	3.67253e-07	1.26005	-1.9927e-06	0.0645826	1.07822e-06	-1.84814	0.207652
YBR289W	SNF5	Sucrose NonFermenting	7.63206e-07	0.207709	6.05771e-07	1.25989	3.40093e-06	4.37986e-10	5.45033e-07	6.23985	0.207709
YGR161C	RTS3		-1.47266e-06	0.207736	1.16895e-06	-1.25981	-2.33808e-06	0.183644	1.75846e-06	-1.32962	0.207736
YBR126C	TPS1	Trehalose-6-Phosphate Synthase	-6.229e-07	0.20779	4.94496e-07	-1.25967	-3.42779e-06	0.0197355	1.47031e-06	-2.33134	0.20779
YOR161W-B			-7.37263e-06	0.00106824	2.25331e-06	-3.27191	-4.54536e-06	0.207829	3.60869e-06	-1.25956	0.207829
YIL156W-B	MCO8	Mitochondrial Class One protein of 8 kDa	-1.01828e-06	0.208301	8.09281e-07	-1.25825	3.72935e-06	0.00117177	1.14902e-06	3.24566	0.208301
YOR257W	CDC31	Cell Division Cycle	7.36539e-07	0.148732	5.10061e-07	1.44402	-8.56038e-07	0.20836	6.80428e-07	-1.25809	0.20836
YDL003W	MCD1	Mitotic Chromosome Determinant	-7.76971e-07	0.208448	6.17701e-07	-1.25784	4.29404e-06	0.000848401	1.28699e-06	3.3365	0.208448
YMR226C	ORA1	OxidoReductase of Alcohols	1.00996e-06	0.00474147	3.57622e-07	2.82409	9.90877e-07	0.208689	7.88175e-07	1.25718	0.208689
YBR285W			-2.7641e-06	0.097106	1.66608e-06	-1.65905	-3.52254e-06	0.208884	2.80314e-06	-1.25664	0.208884
YNL083W	SAL1	Suppressor of Aac2 Lethality	-2.98917e-07	0.209076	2.37971e-07	-1.25611	6.97114e-07	0.134489	4.65788e-07	1.49663	0.209076
YDR361C	BCP1		-1.04879e-06	0.209168	8.35117e-07	-1.25586	-5.18856e-06	2.20163e-07	1.00137e-06	-5.18145	0.209168
YNL315C	ATP11	ATP synthase	-6.24387e-07	0.209582	4.97632e-07	-1.25472	-1.07561e-06	0.194642	8.29329e-07	-1.29697	0.209582
YKL082C	RRP14	Ribosomal RNA Processing	-6.34957e-07	0.209742	5.06235e-07	-1.25427	-2.75869e-06	0.0788375	1.56969e-06	-1.75747	0.209742
YOR260W	GCD1	General Control Derepressed	-3.66074e-07	0.209991	2.9202e-07	-1.25359	-1.13161e-06	0.00813978	4.27634e-07	-2.64622	0.209991
YPR112C	MRD1	Multiple RNA-binding domain	-6.10394e-07	0.210219	4.8716e-07	-1.25296	-2.31499e-06	0.14556	1.59063e-06	-1.4554	0.210219
YOR281C	PLP2	Phosducin-Like Protein	-3.35814e-07	0.210366	2.68102e-07	-1.25256	-1.43046e-06	0.0315219	6.65198e-07	-2.15042	0.210366
YER040W	GLN3	GLutamiNe metabolism	5.36628e-07	0.210504	4.28554e-07	1.25218	1.19337e-06	0.183699	8.97642e-07	1.32945	0.210504
YJL058C	BIT61	Binding partner of Tor2p	7.15062e-07	0.024356	3.17598e-07	2.25147	-1.37504e-06	0.210723	1.09864e-06	-1.25158	0.210723
YLR076C			-1.52114e-06	0.210737	1.21542e-06	-1.25154	-3.78017e-06	0.0869628	2.2085e-06	-1.71164	0.210737
YLR253W	CQD2	CoQ Distribution	1.02397e-06	0.02981	4.71308e-07	2.17261	1.05079e-06	0.210811	8.39737e-07	1.25134	0.210811
YDR496C	PUF6	PUmilio-homology domain Family	-8.01435e-07	0.210916	6.40609e-07	-1.25105	-4.4912e-06	0.00478874	1.59211e-06	-2.82091	0.210916
YJR086W	STE18	STErile	8.73359e-07	0.2111	6.98381e-07	1.25055	-2.68087e-06	5.14312e-05	6.62104e-07	-4.04903	0.2111
YPR088C	SRP54	Signal Recognition Particle 54-kD subunit	-6.0491e-07	0.152534	4.22825e-07	-1.43064	-6.36666e-07	0.211142	5.09157e-07	-1.25043	0.211142
YDL244W	THI13	THIamine metabolism	-1.97433e-06	0.211212	1.57916e-06	-1.25024	5.36332e-06	0.00106771	1.63913e-06	3.27205	0.211212
YCL040W	GLK1	GLucoKinase	-9.55117e-07	0.211691	7.64749e-07	-1.24893	-3.48694e-06	0.0127634	1.40021e-06	-2.4903	0.211691
YGR205W	TDA10	Topoisomerase I Damage Affected	1.72565e-06	0.00228139	5.65617e-07	3.05092	1.89254e-06	0.211709	1.51539e-06	1.24888	0.211709
YNL001W	DOM34	Duplication Of Multilocus region	-8.44429e-07	0.211848	6.76355e-07	-1.2485	-2.01765e-06	0.0108572	7.92087e-07	-2.54726	0.211848
YPR127W			-9.78489e-07	0.0755169	5.50544e-07	-1.77731	1.00726e-06	0.211861	8.068e-07	1.24847	0.211861
YLR029C	RPL15A	Ribosomal Protein of the Large subunit	-1.0862e-06	0.211922	8.70146e-07	-1.2483	-4.93125e-06	0.000371851	1.38546e-06	-3.5593	0.211922
YDL092W	SRP14	Signal Recognition Particle	-8.56275e-07	0.212249	6.86445e-07	-1.2474	-1.9462e-06	0.00475549	6.89374e-07	-2.82315	0.212249
YOR026W	BUB3	Budding Uninhibited by Benzimidazole	-5.60045e-07	0.0435951	2.7753e-07	-2.01796	1.00716e-06	0.212269	8.07442e-07	1.24735	0.212269
YML082W			1.3796e-06	0.000402063	3.89858e-07	3.53873	-1.06327e-06	0.212795	8.53407e-07	-1.24592	0.212795
YKL126W	YPK1	Yeast Protein Kinase	3.82928e-07	0.213179	3.07604e-07	1.24487	-2.36742e-06	2.70878e-09	3.97998e-07	-5.94834	0.213179
YBR281C	DUG2	Deficient in Utilization of Glutathione	3.78585e-07	0.213335	3.0422e-07	1.24445	9.33448e-07	0.0519863	4.80355e-07	1.94325	0.213335
YOR276W	CAF20	Cap Associated Factor	-1.05182e-06	0.213358	8.45255e-07	-1.24439	-4.63792e-06	2.9024e-06	9.91515e-07	-4.67761	0.213358
YMR089C	YTA12	Yeast Tat-binding Analog	-5.66655e-07	0.213538	4.55549e-07	-1.2439	1.45774e-06	0.068316	7.99673e-07	1.82292	0.213538
YBR017C	KAP104	KAryoPherin	-5.33686e-07	0.0826924	3.07552e-07	-1.73527	-7.15043e-07	0.214344	5.75853e-07	-1.24171	0.214344
YDR389W	SAC7	Suppressor of ACtin	1.95212e-06	9.42174e-07	3.9812e-07	4.90335	1.24527e-06	0.214499	1.00321e-06	1.24129	0.214499
YHL033C	RPL8A	Ribosomal Protein of the Large subunit	-1.1476e-06	0.214586	9.24699e-07	-1.24105	-5.05431e-06	2.75613e-06	1.07809e-06	-4.6882	0.214586
YPL019C	VTC3	Vacuolar Transporter Chaperone	-2.20185e-06	0.0161504	9.15339e-07	-2.4055	-2.27689e-06	0.214633	1.83483e-06	-1.24093	0.214633
YOR084W	LPX1	Lipase of PeroXisomes	-8.25996e-07	0.21479	6.65857e-07	-1.2405	1.57967e-06	0.0778768	8.95941e-07	1.76314	0.21479
YBR122C	MRPL36	Mitochondrial Ribosomal Protein, Large subunit	-8.99155e-07	0.0653575	4.87927e-07	-1.84281	-8.33531e-07	0.214836	6.71998e-07	-1.24038	0.214836
YGR103W	NOP7	NucleOlar Protein	-7.80973e-07	0.214854	6.29651e-07	-1.24033	-1.26285e-05	3.35246e-11	1.9047e-06	-6.63019	0.214854
YER068W	MOT2	Modulator Of Transcription	6.03301e-07	0.0887198	3.54427e-07	1.70219	-9.67359e-07	0.214927	7.80045e-07	-1.24013	0.214927
YBL028C			-8.70808e-07	0.215254	7.02691e-07	-1.23925	-6.50463e-06	9.89561e-06	1.47182e-06	-4.41944	0.215254
YLR107W	REX3	Rna EXonuclease	7.31709e-07	0.215383	5.90612e-07	1.2389	-1.77522e-06	0.157495	1.25586e-06	-1.41355	0.215383
YOR046C	DBP5	Dead Box Protein	-7.40727e-07	0.215482	5.9802e-07	-1.23863	-2.2147e-06	5.57574e-05	5.49542e-07	-4.03008	0.215482
YLR118C	TML25	acyl-protein Thioesterase with Multiple Localizations, protein of 25 kDa	-7.43899e-07	0.0160701	3.09015e-07	-2.40732	-7.03818e-07	0.215723	5.6852e-07	-1.23798	0.215723
YHR045W			-1.98798e-06	0.000945378	6.0127e-07	-3.3063	-1.46432e-06	0.215791	1.183e-06	-1.2378	0.215791
YKL028W	TFA1	Transcription Factor a, subunit 1	-2.93732e-07	0.148625	2.03358e-07	-1.44441	-6.54493e-07	0.216632	5.29725e-07	-1.23553	0.216632
YPR019W	MCM4	MiniChromosome Maintenance	-4.61833e-07	0.0232686	2.03541e-07	-2.269	4.04177e-07	0.216673	3.27156e-07	1.23542	0.216673
YMR111C	EUC1	Enriches Ubiquitin on Chromatin	-4.15762e-07	0.216761	3.36598e-07	-1.23519	1.93768e-06	8.73257e-05	4.93884e-07	3.92335	0.216761
YHR165W-A			-2.99278e-06	0.216858	2.42345e-06	-1.23493	8.18547e-06	0.0152708	3.37421e-06	2.42589	0.216858
YLR027C	AAT2	Aspartate AminoTransferase	-1.19519e-06	0.00500151	4.25799e-07	-2.80694	-1.52714e-06	0.216918	1.23679e-06	-1.23476	0.216918
YKL077W	PSG1	Pma1 Stabilization in the Golgi	-8.16732e-07	0.216941	6.6148e-07	-1.2347	-1.82596e-06	0.154969	1.2839e-06	-1.4222	0.216941
YOL070C	NBA1	Nap1p and Bud neck Associated	-2.37238e-06	7.1324e-20	2.59969e-07	-9.12562	-4.86363e-07	0.217015	3.93974e-07	-1.2345	0.217015
YOL006C	TOP1	TOPoisomerase	-6.79714e-07	0.0584676	3.59223e-07	-1.89218	-1.29867e-06	0.217094	1.05216e-06	-1.23429	0.217094
YMR048W	CSM3	Chromosome Segregation in Meiosis	-6.18812e-07	0.217333	5.01611e-07	-1.23365	1.5872e-06	0.0196836	6.80524e-07	2.33232	0.217333
YML081W	TDA9	Topoisomerase I Damage Affected	3.62618e-07	0.217794	2.94234e-07	1.23242	1.12249e-06	0.0571877	5.90204e-07	1.90187	0.217794
YLR407W			-2.19991e-06	0.0332368	1.0332e-06	-2.12921	-2.23973e-06	0.218062	1.81841e-06	-1.2317	0.218062
YAL018C	LDS1	Lipid Droplets in Sporulation	-2.8811e-06	0.202837	2.26233e-06	-1.27351	3.71918e-06	0.218203	3.02048e-06	1.23132	0.218203
YBL052C	SAS3	Something About Silencing	6.2487e-07	0.218304	5.07591e-07	1.23105	1.34537e-06	0.135597	9.01487e-07	1.49239	0.218304
YDR481C	PHO8	PHOsphate metabolism	-3.96015e-06	1.63275e-08	7.01284e-07	-5.647	1.37452e-06	0.218526	1.11708e-06	1.23046	0.218526
YHL031C	GOS1	GOlgi Snare	-1.23098e-06	0.000112601	3.18767e-07	-3.8617	-1.1011e-06	0.21853	8.94878e-07	-1.23045	0.21853
YJL057C	IKS1		6.65487e-07	0.218773	5.41136e-07	1.2298	2.75588e-06	0.00147281	8.66634e-07	3.17999	0.218773
YLR344W	RPL26A	Ribosomal Protein of the Large subunit	-1.26619e-06	0.218084	1.02805e-06	-1.23164	-1.43887e-06	0.218824	1.17014e-06	-1.22966	0.218824
YKL069W			8.97351e-07	0.219317	7.30536e-07	1.22835	5.50379e-06	9.85643e-09	9.5999e-07	5.73318	0.219317
YKL207W	EMC3	ER Membrane protein Complex	-1.85224e-06	0.000816699	5.53392e-07	-3.34707	-1.84676e-06	0.219499	1.50404e-06	-1.22786	0.219499
YDL085W	NDE2	NADH Dehydrogenase, External	-2.82461e-06	0.141632	1.92184e-06	-1.46974	-3.63346e-06	0.219499	2.95918e-06	-1.22786	0.219499
YDR263C	DIN7	DNA Damage INducible	8.10019e-07	0.219565	6.59794e-07	1.22769	2.48042e-06	0.053396	1.28406e-06	1.9317	0.219565
YKL054C	DEF1	RNAPII DEgradation Factor	3.55091e-07	0.21962	2.89271e-07	1.22754	-1.83058e-06	0.00575238	6.62874e-07	-2.76157	0.21962
YLR335W	NUP2	NUclear Pore	-1.68047e-06	2.16168e-09	2.80773e-07	-5.98517	5.19735e-07	0.219712	4.23481e-07	1.22729	0.219712
YHR064C	SSZ1		-6.34107e-07	0.219753	5.16717e-07	-1.22718	-1.38676e-06	0.0230655	6.10278e-07	-2.27235	0.219753
YKL015W	PUT3	Proline UTilization	-5.65585e-07	0.128407	3.71994e-07	-1.52041	7.48053e-07	0.219808	6.09642e-07	1.22704	0.219808
YGR251W	NOP19	NucleOlar Protein	6.5819e-07	0.202076	5.15961e-07	1.27566	-1.92134e-06	0.219821	1.56588e-06	-1.227	0.219821
YGR270W	YTA7	Yeast Tat-binding Analog	1.10113e-06	0.0023543	3.6204e-07	3.04147	-8.84273e-07	0.219968	7.20906e-07	-1.22661	0.219968
YDR393W	SHE9	Sensitivity to High Expression	-2.12282e-06	7.29759e-05	5.35206e-07	-3.96637	9.34035e-07	0.219995	7.61519e-07	1.22654	0.219995
YLR083C	EMP70		-8.33246e-07	0.220048	6.79424e-07	-1.2264	-1.94668e-06	0.0986236	1.17869e-06	-1.65156	0.220048
YCR025C			1.74694e-06	0.220234	1.42502e-06	1.22591	1.01987e-05	9.52455e-08	1.91146e-06	5.33557	0.220234
YER120W	SCS2	Suppressor of Choline Sensitivity	-7.87246e-07	0.0964695	4.73612e-07	-1.66222	-1.02428e-06	0.220354	8.35743e-07	-1.22559	0.220354
YNL087W	TCB2	Three Calcium and lipid Binding domains (TriCalBins)	-1.09616e-06	0.220371	8.9443e-07	-1.22554	-2.53867e-06	0.0340826	1.198e-06	-2.11909	0.220371
YER042W	MXR1	peptide Methionine sulfoXide Reductase	-2.48093e-06	0.000268556	6.80849e-07	-3.64388	1.24685e-06	0.220551	1.01778e-06	1.22506	0.220551
YHR111W	UBA4	UBiquitin-Activating	-7.69565e-07	0.00805503	2.90429e-07	-2.64975	6.98427e-07	0.2206	5.70175e-07	1.22493	0.2206
YDL069C	CBS1	Cytochrome B Synthesis	-5.71052e-07	0.220744	4.66335e-07	-1.22455	2.02428e-06	0.0134915	8.19373e-07	2.47052	0.220744
YFL001W	DEG1	DEpressed Growth rate	6.77076e-07	0.220767	5.52945e-07	1.22449	-2.01674e-06	0.0133087	8.14712e-07	-2.4754	0.220767
YJL162C	JJJ2	J-protein (Type III)	-1.04584e-06	0.00201034	3.38601e-07	-3.0887	-1.33389e-06	0.220932	1.08973e-06	-1.22405	0.220932
YGL013C	PDR1	Pleiotropic Drug Resistance	-4.802e-07	0.220986	3.92349e-07	-1.22391	-2.78042e-06	0.000201981	7.48122e-07	-3.71653	0.220986
YDL151C	BUD30	BUD site selection	-3.15039e-06	0.0160459	1.30837e-06	-2.40787	-3.19658e-06	0.221159	2.61276e-06	-1.22345	0.221159
YCL051W	LRE1	Laminarase REsistance	1.23451e-06	0.00314326	4.18002e-07	2.95337	9.93983e-07	0.221327	8.12737e-07	1.22301	0.221327
YMR319C	FET4	FErrous Transport	-7.29469e-07	0.221336	5.96467e-07	-1.22298	4.02285e-06	6.69066e-05	1.00898e-06	3.98703	0.221336
YJR040W	GEF1	Glycerol Ethanol, Ferric requiring	-8.78329e-07	0.167217	6.35916e-07	-1.3812	-1.61565e-06	0.221358	1.32114e-06	-1.22292	0.221358
YLR067C	PET309	PETite colonies	9.32255e-07	0.0768762	5.26964e-07	1.76911	8.2307e-07	0.221487	6.73221e-07	1.22258	0.221487
YNL229C	URE2	UREidosuccinate transport	1.01017e-06	5.68154e-05	2.50933e-07	4.02566	-4.41232e-07	0.221663	3.61039e-07	-1.22212	0.221663
YLR167W	RPS31	Ribosomal Protein of the Small subunit	-1.20914e-06	0.221663	9.89381e-07	-1.22212	-4.08947e-06	0.0114927	1.61809e-06	-2.52735	0.221663
YHL011C	PRS3	PhosphoRibosylpyrophosphate Synthetase	8.14877e-07	0.120611	5.24978e-07	1.55221	7.3751e-07	0.22184	6.037e-07	1.22165	0.22184
YOR142W-B			-7.92159e-06	8.81907e-11	1.22135e-06	-6.48592	-2.37418e-06	0.222117	1.94458e-06	-1.22092	0.222117
[truncated: 4,020 more rows]
